# Supplementary material for: Structure and number of mating pheromone genes is closely linked to sexual reproductive strategy in Huntiella
Source: BMC Genomics. 2023 May 13;24:261. doi: 10.1186/s12864-023-09355-9 (PMC10182648; doi:10.1186/s12864-023-09355-9)
Supplement: Supplementary file 3 — Additional file 3: Supplementary File 2. The gene alignments and all parameters for the phylogenetic analysis conducted in this study. [file 12864_2023_9355_MOESM3_ESM.txt]

#Gene alignemnts 
#BT: beta-tubulin, ITS: internal transcribed spacer, TEF: translation elongation factor  

#BT nchar=506
H_abstrusa_CMW21092          ttcgctcctctgaccagccgtggcgcccactctttccgcgctgtcagcgttcctgagctcacccagcagatgttcgaccctaagaacatgatggctgcttccgatttccgcaacggtcgctacctgacctgctctgccattttgtaagttcctt---------ctccctgtgtcatatttggagtattattcactaacattcattttctctatagccgtggtaaggtcgccatgaaggaggttgaggaccagatgcgcaacgtccagaacaagaactcctcttacttcgttgagtggatccccaacaacgtccagaccgccctgtgctccattcctccccgtggcctcaagatgtcttcgaccttcgttggtaactctactgccatccaggagctgttcaagcgcattggtgagcagttcactgccatgttccgtcgcaaggctttcttgcattggtacactaacgagggtat-ggacgagatggagttcactgaggctgagtcca
H_krugeri_CMW55935           ttcgctcctctgaccagccgtggcgcccactctttccgcgctgtcagcgttcccgagctcacccagcagatgttcgaccccaagaacatgatggctgcttccgatttccgcaacggtcgctacctgacctgctctgccatcttgtaagttcctt---------ctccctgcatcatatttggagtatcatttactaacagtcattttctctatagccgtggtaaggtcgccatgaaggaggttgaggaccagatgcgcaacgtccagaacaagaactcctcttacttcgttgagtggatccccaacaacgtccagaccgccctgtgctccattcctccccgtggcctcaagatgtcttcgaccttcgttggtaactctactgccattcaggagctgttcaagcgcattggtgagcagttcactgccatgttccgtcgcaaggctttcttgcattggtacactaacgagggtatgggacgagatggagttcactgnnnnnnnnnnnn
H_hellenica_CMW54800         ttcgctcctctgaccagccgtggcgcccactctttccgcgctgtcagcgttcctgagctcacccagcagatgttcgaccccaagaacatgatggctgcttccgatttccgcaacggtcgctacctgacctgctctgccatcttgtaagtttctt---------ctccctgcatcatatttggagtatcattcactaacattcactttctctatagccgtggtaaggtcgccatgaaggaggttgaggaccagatgcgcaacgtccagaacaagaactcctcttacttcgttgagtggatccccaacaacgtccagaccgccctgtgctccattcctccccgtggcctcaagatgtcttcgaccttcgttggtaactctactgccatccaggagctgttcaagcgcattggtgagcagttcactgccatgttccgtcgcaaggctttcttgcattggtacactaacgagggtat-ggacgagatggagttcactgaggctgagttca
H_glaber_CMW49299            ttcgctcctctgaccagccgtggcgcccactctttccgcgctgtcagcgttcctgagctcacccagcagatgttcgaccccaagaacatgatggctgcttccgatttccgcaacggtcgctacctgacctgctctgccatcttgtaagttcctt---------ctcactgcatcatatttggggtatcattcactaacattcattttctctatagccgtggtaaggtcgccatgaaggaggttgaggaccagatgcgcaacgtccagaacaagaactcctcttacttcgttgagtggatccccaacaacgtccagaccgccctgtgctccattcctccccgtggcctcaagatgtcttcgaccttcgttggtaactctactgccatccaggagctgttcaagcgcattggtgagcagttcactgccatgttccgtcgcaaggctttcttgcattggtacactaacgagggtat-ggacgagatggagttcactgaggctgagttca
H_confusa_CMW43453           ttcgctcctctgaccagccgtggcgcccactctttccgcgctgtcagcgttcctgagctcacccagcagatgttcgaccccaagaacatgatggctgcttccgatttccgcaacggtcgctacctgacctgctctgccattttgtaagtttctt---------ctccctgcgtcatatccggagtatcattcactaacattcattttctctatagccgtggtaaggtcgccatgaaggaggttgaggaccagatgcgcaacgtccagaacaagaactcctcttacttcgttgagtggatccccaacaacgtccagaccgccctgtgctccattcctccccgtggcctcaagatgtcttcgaccttcgttggtaactctactgccatccaggagctgttcaagcgcattggtgagcagttcactgccatgttccgtcgcaaggctttcttgcattggtacactaacgagggtat-ggacgagatggagttcactgaggctgagttca
H_fecunda_CMW49301           ttcgctcctctgaccagccgtggcgctcactctttccgcgctgtcagcgttcctgagctcacccagcagatgttcgaccctaagaacatgatggctgcttccgatttccgcaacggtcgctacctgacctgctctgccatcttgtaagttatgt---------tttctt-tgtagtatttggagcatgattcactaacatattttctctctatagccgtggtaaggtcgccatgaaggaggttgaggaccagatgcgcaacgtccagaacaagaactcctcttacttcgttgagtggattcccaacaacgtccagaccgctctttgctccattcctccccgtggcctcaagatgtcttcgaccttcgtcggtaactctactgccatccaggagctcttcaagcgtattggcgagcagttcactgccatgttccgtcgcaaggctttcttgcattggtacactaacgagggtat-ggacgagatggagttcactgaggctgagtcca
H_fecunda_CMW49302           ttcgctcctctgaccagccgtggcgctcactctttccgcgctgtcagcgttcctgagctcacccagcagatgttcgaccctaagaacatgatggctgcttccgatttccgcaacggtcgctacctgacctgctctgccatcttgtaagttatgt---------tttctt-tgtagtatttggagcatgattcactaacatattttctctctatagccgtggtaaggtcgccatgaaggaggttgaggaccagatgcgcaacgtccagaacaagaactcctcttacttcgttgagtggattcccaacaacgtccagaccgctctttgctccattcctccccgtggcctcaagatgtcttcgaccttcgtcggtaactctactgccatccaggagctcttcaagcgtattggcgagcagttcactgccatgttccgtcgcaaggctttcttgcattggtacactaacgagggtat-ggacgagatggagttcactgaggctgagttca
H_inaequabilis_CMW49306      ttcgctcctctgaccagccgtggcgcccactctttccgcgctgtcagcgttcctgagctcacccagcagatgttcgaccccaagaacatgatggctgcttccgatttccgcaacggtcgctacctgacctgctctgccattttgtaagttcctt---------cgccctgtatcatatttggagtatcattcgctaacattcattttctctatagccgtggtaaggtcgccatgaaggaggttgaggaccagatgcgcaacgtccagaacaagaactcctcttacttcgttgagtggatccccaacaacgtccagaccgccctgtgctccattcctccccgtggcctcaagatgtcttcgaccttcgtcggtaactctactgctatccaggagctgttcaagcgcattggtgagcagttcactgccatgttccgtcgcaaggctttcttgcattggtacactaacgagggtat-ggacgagatggagttcactgaggccgagttca
H_meiensis_CMW44376          ttcgctcctctgaccagccgtggcgcccactctttccgcgctgtcagcgttcctgagctcacccagcagatgttcgaccccaagaacatgatggctgcttccgatttccgcaacggtcgctacctgacctgctctgccattttgtaagttcctt---------ctccctgtatcatatttggagtatcattcactaacattcattttctctatagccgtggtaaggtcgccatgaaggaggttgaggaccagatgcgcaacgtccagaacaagaactcctcttacttcgttgagtggatccccaacaacgtccagaccgccctgtgctccattcctccccgtggcctcaagatgtcttcgaccttcgtcggtaactctactgccatccaggagctgttcaagcgcattggtgagcagttcactgccatgttccgtcgcaaggctttcttgcattggtacactaacgagggtat-ggacgagatggagttcactgaggctgagttca
H_fabiensis_CMW49309         ttcgctcctctgaccagccgtggcgcccactctttccgcgctgtcagcgttcctgagctcacccagcagatgttcgaccccaagaacatgatggctgcttccgatttccgcaacggtcgctacctgacctgctctgccattttgtaagtttctt---------ctccctgcattatctttggagtctcattcactaacattcattttctctatagccgtggtaaggtcgccatgaaggaggttgaggaccagatgcgcaacgtccagaacaagaactcctcttacttcgttgagtggatccccaacaacgtccagaccgccctgtgctccattcctccccgtggcctcaagatgtcttcgaccttcgtcggtaactctactgccatccaggagctgttcaagcgcattggtgagcagttcactgccatgttccgtcgcaaggctttcttgcattggtacactaacgagggtat-ggacgagatggagttcactgaggctgagttca
H_ani_CMW44686               ttcgctcctctgaccagccgtggcgcccactctttccgcgctgtcagcgttcctgagctcacccagcagatgttcgaccccaagaacatgatggctgcttccgatttccgcaacggtcgctacctgacctgctctgccattttgtaagttcctt---------ctccctgcatcatatttggagtatcattcactaacattcattttctctatagccgtggtaaggtcgccatgaaggaggttgaggaccagatgcgcaacgtccagaacaagaactcctcttacttcgttgagtggatccccaacaacgtccagaccgccctgtgctccattcctccccgtggcctcaagatgtcttcgaccttcgtcggtaactctactgccatccaggagctgttcaagcgcattggtgagcagttcactgccatgttccgtcgcaaggctttcttgcattggtacactaacgagggtat-ggacgagatggagttcactgaggctgagttca
H_eucalypti_CMW44693         ttcgctcctctgaccagccgtggcgcccactctttccgcgctgtcagcgttcctgagctcacccagcagatgttcgaccccaagaacatgatggctgcttccgatttccgcaacggtcgctacctgacctgctctgccattttgtaagttcctt---------ctccctgcatcatatttggattatcattcactaacattcattttctctatagccgtggtaaggtcgccatgaaggaggttgaggaccagatgcgcaacgtccagaacaagaactcctcttacttcgttgagtggatccccaacaacgtccagaccgccctgtgctccattcctccccgtggcctcaagatgtcttcgaccttcgtcggtaactctactgccatccaggagctgttcaagcgcattggtgagcagttcactgccatgttccgtcgcaaggctttcttgcattggtacactaacgagggtat-ggacgagatggagttcactgaggctgagttca
H_bellula_CMW49314           ttcgctcctctgaccagccgtggcgcccactctttccgcgctgtcagcgttcctgagctcacccagcagatgttcgaccccaagaacatgatggctgcttccgatttccgcaacggtcgctacctgacctgctctgccattttgtaagttcctt---------ctccctgcatcatatttggagtatcattcactaacattcattttcttcatagccgtggtaaggtcgccatgaaggaggttgaggaccagatgcgcaacgttcagaacaagaactcctcttacttcgttgagtggatccccaacaacgtccagaccgccctgtgctccattcctccccgtggcctcaagatgtcttcgaccttcgtcggtaactctactgccatccaggagctgttcaagcgcattggtgagcagttcactgccatgttccgtcgcaaggctttcttgcattggtacactaacgagggtat-ggacgagatggagttcactgaggctgagttca
H_bhutanensis_CMW8217        ttcgctcctctgaccagccgtggcgcccactctttccgcgctgtcagcgttcctgagctcacccagcagatgttcgaccccaagaacatgatggctgcttccgatttccgcaacggtcgctacctgacctgctctgccattttgtaagttcctt---------ctccctgcatcatacttagagtatcattcactaacattcattttctctatagccgtggtaaggtcgccatgaaggaggttgaggaccagatgcgcaacgtccagaacaagaactcctcttacttcgttgagtggatccccaacaacgtccagaccgccctgtgctccattcctccccgtggcctcaagatgtcttcgacattcgttggtaactctactgccatccaggagctgttcaagcgcattggtgagcagttcactgccatgttccgtcgcaaggctttcttgcattggtacactaacgagggtat-ggacgagatggagttcactgaggctgagtcca
H_ceramica_CMW15248          ttcgctcctctgaccagccgtggcgcccactctttccgcgctgtcagcgttcctgagctcacccagcagatgttcgaccccaagaacatgatggctgcttccgatttccgcaacggtcgctacctgacctgctctgccatcttgtaagttcctt---------ctccctgcatcatatttggagtattattcactaacattcattttctctatagccgtggtaaggtcgccatgaaggaggttgaggaccagatgcgcaacgtccagaacaagaactcctcttacttcgttgagtggatccccaacaacgtccagaccgccctgtgctccattcctccccgtggcctcaagatgtcttcgaccttcgtcggtaactctactgccatccaggagctgttcaagcgcattggtgagcagttcactgccatgttccgtcgcaaggctttcttgcattggtacactaacgagggtat-ggacgagatggagttcactgaggcnnnnnnnn
H_chinaeucensis_CMW24661     ttcgctcctctgaccagccgtggcgcccactctttccgcgctgtcagcgttcctgagctcacccagcagatgttcgaccccaagaacatgatggctgcttccgatttccgcaacggtcgctacctgacctgctctgccattttgtaagttcctt---------ctccctgcgtcatatctggagtatcattcactaacattcattttctctatagccgtggtaaggtcgccatgaaggaggttgaggaccagatgcgcaacgtccagaacaagaactcctcttacttcgttgagtggatccccaacaacgtccagaccgccctgtgctccattcctccccgtggcctcaagatgtcttcgaccttcgttggtaactctactgccatccaggagctgttcaagcgcattggtgagcagttcactgccatgttccgtcgcaaggctttcttgcattggtacactaacgagggtat-ggacgagatggagttcactgaggcnnnnnnnn
H_chlamydoformis_CMW37102    ttcgctcctctgaccagccgtggcgcccactctttccgcgctgtcagcgttcctgagctcacccagcagatgttcgaccccaagaacatgatggctgcttccgatttccgcaacggtcgctacctgacctgctctgccatcttgtaagttcctt---------ctccctgcatcatatttggagtattattcactaacattcattttctctatagccgtggtaaggtcgccatgaaggaggttgaggaccagatgcgcaacgtccagaacaagaactcctcttacttcgttgagtggatccccaacaacgtccagaccgccctgtgctccattcctccccgtggcctcaagatgtcttcgaccttcgtcggtaactctactgccatccaggagctgttcaagcgcattggtgagcagttcactgccatgttccgtcgcaaggctttcttgcattggtacactaacgagggtat-ggacgagatggagttcactgaggctnnnnnnn
H_cryptoformis_CMW36828      ttcgctcctctgaccagccgtggcgcccactctttccgcgctgtcactgttcctgagctcacccagcagatgttcgaccccaagaacatgatggctgcttccgatttccgcaacggtcgctacctgacctgctctgccattttgtaagtttctt---------atccctgcattatatttggagtatcattcactaacattcattttccctatagccgtggtaaggtcgccatgaaggaggttgaggaccagatgcgcaacgtccagaacaagaactcctcttacttcgttgagtggatccccaacaacgtccagaccgccctgtgctccattcctccccgtggcctcaagatgtcttcgaccttcgttggtaactctactgccatccaggagctgttcaagcgcattggtgagcagttcactgccatgttccgtcgcaaggctttcttgcattggtacactaacgagggtat-ggacgagatggagttcactgaggctnnnnnnn
H_decipiens_CMW30755         ttcgctcctctgaccagccgtggcgcccactctttccgcgctgtcagcgttcctgagctcacccagcagatgttcgaccccaagaacatgatggctgcttccgatttccgcaacggtcgctacctgacctgctctgccatcttgtaagttcctt---------ctccctgcaccatatttggaatatcattcactaacattcattttctctatagccgtggtaaggtcgccatgaaggaggttgaggaccagatgcgcaacgtccagaacaagaactcctcttacttcgttgagtggatccccaacaacgtccagaccgccctgtgctccattcctccccgtggcctcaagatgtcctcgaccttcgtcggtaactctactgccatccaggagctgttcaagcgcattggtgagcagttcactgccatgttccgtcgcaaggctttcttgcattggtacactaacgagggtat-ggacgagatggagttcactgaggctgagtcca
H_inquinans_CMW21107         ttcgctcctctgaccagccgtggcgcccactctttccgcgctgtcagcgttcctgagctcacccagcagatgttcgaccccaagaacatgatggctgcttccgatttccgcaacggtcgctacctgacctgctctgccatcttgtaagttcctt---------ctcactgcatcctatttggggtatcattcactaacattcattttctctatagccgtggtaaggtcgccatgaaggaggttgaggaccagatgcgcaacgtccagaacaagaactcctcttacttcgttgagtggatccccaacaacgtccagaccgccctgtgctccattcctccccgtggcctcaagatgtcttcgaccttcgttggtaactctactgccatccaggagctgttcaagcgcattggtgagcagttcactgccatgttccgtcgcaaggctttcttgcattggtacactaacgagggtat-ggacgagatggagttcannnnnnnnnnnnnnn
H_microbasis_CMW21117        ttcgctcctctgaccagccgtggcgcccactctttccgcgctgtcagcgttcctgagctcacccagcagatgttcgaccctaagaacatgatggctgcttccgatttccgcaacggtcgctacctgacctgctctgccattttgtaagttcctt---------ctccctgtgtcatatttggagtattattcactaacattcattttctctatagccgtggtaaggtcgccatgaaggaggttgaggaccagatgcgcaacgtccagaacaagaactcctcttacttcgttgagtggatccccaacaacgtccagaccgccctgtgctccattcctccccgtggcctcaagatgtcttcgaccttcgttggtaactctactgccatccaggagctgttcaagcgcattggtgagcagttcactgccatgttccgtcgcaaggctttcttgcattggtacactaacgagggtat-ggacgagatggagttcannnnnnnnnnnnnnn
H_moniliformis_CMW10134      ttcgctcctctgaccagccgtggcgctcactctttccgcgctgtcagcgttcctgagctcacccagcagatgttcgaccctaagaacatgatggctgcttccgatttccgcaacggtcgctacctgacctgctctgccatcttgtaagttatct---------tttctt-tgtagtatttggagcatgattcactaacatattttctctctatagccgtggtaaggtcgccatgaaggaggttgaggaccagatgcgcaacgtccagaacaagaactcctcttacttcgttgagtggattcccaacaacgtccagaccgctctttgctccattcctccccgtggcctcaagatgtcttcgaccttcgtcggtaactctactgccatccaggagctcttcaagcgtattggcgagcagttcactgccatgttccgtcgcaaggctttcttgcattggtacactaacgagggtat-ggacgagatggagttcactgaggctgagtcca
H_moniliformopsis_CMW9986    tttgctcctctgaccagccgtggcgcccactctttccgcgctgtcagcgttcctgagctcacccagcagatgttcgaccccaagaacatgatggctgcttccgatttccgcaacggtcgctacctgacctgttctgccatcttgtaagttatttttggaggaacttttcgtttcatatttggagca-cattgactaacatatattttctctatagccgtggtaaggtcgccatgaaggaggttgaggaccagatgcgcaacgtccagaacaagaactcctcttacttcgttgagtggatccccaacaacgtccagaccgctctctgctccattcctccccgtggcctcaagatgtcttccaccttcgtcggtaactctactgctatccaggagctcttcaagcgcattggtgagcagttcactgccatgttccgtcgcaaggctttcttgcattggtacactaacgagggtat-ggacgagatggagttcactgaggcnnnnnnnn
H_oblonga_CMW23802           ttcgctcctctgaccagccgtggcgcccactctttccgcgctgtcagcgttcctgagctcacccagcagatgttcgaccccaagaacatgatggctgcttccgatttccgcaacggtcgctacctgacctgctctgccatcttgtaagttcctt---------ctccctgcattatatttggagtatcattcactaacattcattttctctatagccgtggtaaggtcgccatgaaggaggttgaggaccagatgcgcaacgtccagaacaagaactcctcttacttcgttgagtggatccccaacaacgtccagaccgccctgtgctccattcctccccgtggcctcaagatgtcttcgaccttcgttggtaactctactgccatccaggagctgttcaagcgcattggtgagcagttcactgccatgttccgtcgcaaggctttcttgcattggtacactaacgagggtat-ggacgagatggagttcactgaggcnnnnnnnn
H_omanensis_CMW11056         ttcgctcctctgaccagccgtggcgcccactctttccgcgctgtcagcgttcctgagcttacccagcagatgttcgaccccaagaacatgatggctgcttccgatttccgcaacggtcgctacctgacctgctctgccattttgtaagttcctt---------ttccctgcatcatatttggagtatcattcactaacattcattttctctatagccgtggtaaggtcgccatgaaggaggttgaggaccagatgcgcaacgtccagaacaagaactcctcttacttcgttgagtggatccccaacaacgtccagaccgccctgtgctccattcctccccgtggcctcaagatgtcttcgaccttcgttggtaactctactgccatccaggagctgttcaagcgcattggtgagcagttcactgccatgttccgtcgcaaggctttcttgcattggtacactaacgagggtat-ggacgagatggagttcactgaggctgagtcca
H_pycnanthi_CMW36916         ttcgatcctctgaccagccgtggtgcccactctttccgcgctgtcagcgttcctgagctcacccagcagatgttcgaccccaagaacatgatggctgcttccgatttccgcaacggtcgctacctgacctgctctgccattttgtaagttcctt---------ttgcccgcatcatatttggagtatcattcactaacattcgttttctctatagccgtggtaaggtcgccatgaaggaggttgaggaccagatgcgcaacgtccagaacaagaactcctcttacttcgttgagtggatccccaacaacgtccagaccgccctgtgctccattcctccccgtggcctcaagatgtcttcgaccttcgttggtaactctactgccatccaggagctgttcaagcgcattggtgagcagttcactgccatgttccgtcgcaaggctttcttgcattggtacactaacgagggtat-ggacgagatggagttcactgaggctnnnnnnn
H_salinaria_CMW30703         nnnnnnnnnnnnnnnnnnnnnnnnncccactctttccgcgctgtcagcgttcctgagctcacccagcagatgttcgaccccaagaacatgatggctgcttccgatttccgcaacggtcgctacctgacctgctctgccatcttgtaagttcctt---------cgccttgcgtcgtatttggagtatcattcactaacatacattttctctatagccgtggtaaggtcgccatgaaggaggttgaggaccagatgcgcaacgtccagaacaagaactcctcttacttcgttgagtggatccccaacaacgtccagaccgccctgtgctccattcctccccgtggcctcaagatgtcttcgaccttcgtcggtaactctactgccatccaggagctgttcaagcgcattggtgagcagttcactgccatgttccgtcgcaaggctttcttgcattggtacactaacgannnnnn-nnnnnnnnnnnnnnnnnnnnnnnnnnnnnnnn
H_savannae_CMW17300          ttcgctcctctgaccagccgtggtgcccactctttccgcgctgtcagcgttcctgagctcacccagcagatgttcgaccccaagaacatgatggctgcttccgatttccgcaacggtcgctacctgacctgctctgccattttgtaagttcttt---------ctccctgcatcatatttggagtatcattcactaacatttattttctctatagccgtggtaaggtcgccatgaaggaggttgaggaccagatgcgcaacgtccagaacaagaactcctcttacttcgttgagtggatccccaacaacgtccagaccgccctgtgctccattcctccccgtggcctcaagatgtcttcgaccttcgttggtaactctactgccatccaggagctgttcaagcgtattggtgagcagttcactgccatgttccgtcgcaaggctttcttgcattggtacactaacgagggtat-ggacgagatggagttcactgaggctgagtcca
H_sublaevis_CMW22449         ttcgctcctctgaccagccgtggcgctcactctttccgcgctgtcagcgttcctgagctcacccagcagatgttcgaccctaagaacatgatggctgcttccgatttccgcaacggtcgctacctgacctgctctgccatcttgtaagttatct---------tttctt-tgaagtatttggagcatgattcactaacatattttctctctatagccgtggtaaggtcgccatgaaggaggttgaggaccagatgcgcaacgtccagaacaagaactcctcttacttcgttgagtggattcccaacaacgtccagaccgctctttgctccattcctccccgtggcctcaagatgtcttcgaccttcgtcggtaactctactgccatccaggagctcttcaagcgtattggcgagcagttcactgccatgttccgtcgcaaggctttcttgcattggtacactaacgagggtat-ggacaagatggagttcannnnnnnnnnnnnnn
H_sumatrana_CMW21111         ttcgctcctctgaccagccgtggtgcccactctttccgcgctgtcagcgttcctgagctcacccagcagatgttcgaccccaagaacatgatggctgcttccgatttccgcaacggtcgctacctgacctgctctgccattttgtaagttcctt---------ctccctgcgtcatatctggagtatcattcactaacattcattttctctatagccgtggtaaggtcgccatgaaggaggttgaggaccagatgcgcaacgtccagaacaagaactcctcttacttcgttgagtggatccccaacaacgtccagaccgccctgtgctccattcctccccgtggcctcaagatgtcttcgaccttcgttggtaactctactgccatccaggagctgttcaagcgcattggtgagcagttcactgccatgttccgtcgcaaggctttcttgcattggtacactaacgagggtat-ggacgagatggagttcannnnnnnnnnnnnnn
H_tribiliformis_CMW13012     ttcgctcctctgaccagccgtggcgctcactctttccgcgctgtcagcgttcctgagctcacccagcagatgttcgaccctaagaacatgatggctgcttccgatttccgcaacggtcgctacctgacctgctctgccatcttgtaagttatct---------tttgtt-tgtaggatttggagcatgattcactaacatcttttctctctatagccgtggtaaggtcgccatgaaggaggttgaggaccagatgcgcaacgtccagaacaagaactcctcttacttcgttgagtggatccccaacaacgtccagaccgctctttgctccattcctccccgtggcctcaaaatgtcttcgaccttcgtcggtaactctactgccatccaggagcttttcaagcgcattggcgagcagttcactgccatgttccgtcgcaaggctttcttgcattggtacactaacgagggtat-ggacgaaatggagttcactgaggcnnnnnnnn
H_tyalla_CMW28920            ttcgctcctctgaccagccgtggcgctcactctttccgcgctgtcagcgttcctgagctcacccagcagatgttcgaccctaagaacatgatggctgcttccgatttccgcaacggtcgctacctgacctgctctgccatcttgtaagttatct---------tttctt-tgaagtatttggagcatgattcactaacatattttctctctatagccgtggtaaggtcgccatgaaggaggttgaggaccagatgcgcaacgtccagaacaagaactcctcttacttcgttgagtggattcccaacaacgtccagaccgctctttgctccattcctccccgtggcctcaagatgtcttcgaccttcgtcggtaactctactgccatccaggagctcttcaagcgtattggcgagcagttcactgccatgttccgtcgcaaggctttcttgcattggtacactaacgagggtat-ggacgagatggagttcactgaggctgagtcca
H_tyalla_CMW28917            ttcgctcctctgaccagccgtggcgctcactctttccgcgctgtcagcgttcctgagctcacccagcagatgttcgaccctaagaacatgatggctgcttccgatttccgcaacggtcgctacctgacctgctctgccatcttgtaagttatct---------tttctt-tgaagtatttggagcatgattcactaacatattttctctctatagccgtggtaaggtcgccatgaaggaggttgaggaccagatgcgcaacgtccagaacaagaactcctcttacttcgttgagtggattcccaacaacgtccagaccgctctttgctccattcctccccgtggcctcaagatgtcttcgaccttcgtcggtaactctactgccatccaggagctcttcaagcgtattggcgagcagttcactgccatgttccgtcgcaaggctttcttgcattggtacactaacgagggtat-ggacgagatggagttcactgaggctgagttca

#ITS nchar=504
H_abstrusa_CMW21092          ctgagtttttaactctgtt-aaccatttgtgaatttaccaaacatgaactgcat-cggc-ggg--tctcccgccagcagtactcttgaactcgtttttatataaagaatttattcattgctgagtagcattttataaatgtattaaaactttcaacaacggatctcttggctctagcatcgatgaagaacgcagcgaaatgcgataagtaatgtgaattgcagaattcagtgaatcatcgaatctttgaacgcacattgcgcccagcagtactctgctgggcatgcctgtccgagcgtcatttcaccactcaagctctgcttgttgttggagagcctgtgctatgcgcgggcctctgaaatgaatcggctgtgttacatgcagtttccctgtgtagtaaaactttattgttgcactttgaaattcttgtactacatgccgttaaacaacccaa-ttttttcaggttgacctcggatcaggtaggaatacccgctgaacttaa--
H_krugeri_CMW55935           ctgagtttttaactctgtt-aaccatttgtgaatttaccaaacatgaactgcat-tggc-ggggtctccccgccagcagtactcttgaactcgtttttatataaagaatttattcattgctgagtagcattttataaatgtattaaaactttcaacaacggatctcttggctctagcatcgatgaagaacgcagcgaaatgcgataagtaatgtgaattgcagaattcagtgaatcatcgaatctttgaacgcacattgcgcccagcagtactctgctgggcatgcctgtccgagcgtcatttcaccactcaagctctgcttgttgttggagagcctgtgctatgcgcgggcctctgaaatgcatcggctgtgttacatgcagtttccctgtgtagtaaaactttattgttgcactttgaaattcttgtactacatgccgttaaacaacccaattttttttaggttgacctcggatcaggtaggaatacccgctgaacttaa--
H_hellenica_CMW54800         ctgagtttttaactctgtt-aaccatttgtgaatttaccaaacatgaactgcat-tggc-ggggtctccccgccggcagtactcttgaactcgtttttatataaagaatttattcattgctgagtagcattttataaatgtattaaaactttcaacaacggatctcttggctctagcatcgatgaagaacgcagcgaaatgcgataagtaatgtgaattgcagaattcagtgaatcatcgaatctttgaacgcacattgcgcccagcagtactctgctgggcatgcctgtccgagcgtcatttcaccactcaagctctgcttgttgttggagagcctgtgctatgcgcgggcctctgaaatgcatcggctgtgttacatgcagtttccctgtgtagtaaaactttattgttgcactttgaaattcttgtactacatgccgttaaacaacccaattttttttaggttgacctcggatcaggtaggaatacccgctgaacttaa--
H_glaber_CMW49299            ctgagtttttaactctgtt-aaccatttgtgaatttaccaaacatgaactgcat-cggc-ggg--tctcccgccagcagtactcttgaactcgtttttatataaagaatttattcattgctgagtagcattttataaatgtattaaaactttcaacaacggatctcttggctctagcatcgatgaagaacgcagcgaaatgcgataagtaatgtgaattgcagaattcagtgaatcatcgaatctttgaacgcacattgcgcccagcagtactctgctgggcatgcctgtccgagcgtcatttcaccactcaagctctgcttgttgttggagagcctgtgctatgcgcgggcctctgaaatgaatcggctgtgttacatgcagtttccctgtgtagtaaaactttattgttgcactttgaaattcttgtactacatgccgttaaacaacccaa-tttttttaggttgacctcggatcaggtaggaatacccgctgaacttaa--
H_confusa_CMW43453           ctgagtttttaactctgtt-aaccatttgtgaatttaccaaacatgaactgcat-cggc-ggg--tctcccgccagcagtactcttgaactcgtttttatataaagaatttattcattgctgagtagcattttataaatgtattaaaactttcaacaacggatctcttggctctagcatcgatgaagaacgcagcgaaatgcgataagtaatgtgaattgcagaattcagtgaatcatcgaatctttgaacgcacattgcgcccagcagtactctgctgggcatgcctgtccgagcgtcatttcaccactcaagctctgcttgttgttggagagcctgtgctatgcgcgggcctctgaaatgaatcggctgtgttacatgcagtttccctgtgtagtaaaactttattgttgcactttgaaattcttgtactacatgccgttaaacaacccaa-tttttttaggttgacctcggatcaggtaggaatacccgctgaacttaa--
H_fecunda_CMW49301           ctgagtttttaactctgtt-aaccatttgtgaatttaccaaacatgaactgcatacggc-ggg--tctcccgccagcagtactcttgaactcgtttttatataaagaatttattcattgctgagtagcattttataaatgtattaaaactttcaacaacggatctcttggctctagcatcgatgaagaacgcagcgaaatgcgataagtaatgtgaattgcagaattcagtgaatcatcgaatctttgaacgcacattgcgcccagcagtactctgctgggcatgcctgtccgagcgtcatttcaccactcaagctctgcttgttgttggagagcctgtgctatgcgcgggcctctgaaatgtatcggctgtgttacatgcagtttccctgtgtagtaaaactttactgttgcactttgaaattcttgtactacatgccgctaaacaacccaa-tttttttaggttgacctcggatcaggtaggaatacccgctgaacttaa--
H_fecunda_CMW49302           ctgagtttttaactctgtt-aaccatttgtgaatttaccaaacatgaactgcatacggc-ggg--tctcccgccagcagtactcttgaactcgtttttatataaagaatttattcattgctgagtagcattttataaatgtattaaaactttcaacaacggatctcttggctctagcatcgatgaagaacgcagcgaaatgcgataagtaatgtgaattgcagaattcagtgaatcatcgaatctttgaacgcacattgcgcccagcagtactctgctgggcatgcctgtccgagcgtcatttcaccactcaagctctgcttgttgttggagagcctgtgctatgcgcgggcctctgaaatgtatcggctgtgttacatgcagtttccctgtgtagtaaaactttactgttgcactttgaaattcttgtactacatgccgctaaacaacccaa-tttttttaggttgacctcggatcaggtaggaatacccgctgaacttaa--
H_inaequabilis_CMW49306      ctgagtttttaactctgtt-aaccatttgtgaatttaccaaacatgaactgcat-cggc-ggg--tctcccgccagcagtactcttgaactcgtttttatataaagaatttattcattgctgagtagcattttataaatgtattaaaactttcaacaacggatctcttggctctagcatcgatgaagaacgcagcgaaatgcgataagtaatgtgaattgcagaattcagtgaatcatcgaatctttgaacgcacattgcgcccagcagtactctgctgggcatgcctgtccgagcgtcatttcaccactcaagctctgcttgttgttggagagcctgtgctatgcgcgggcctctgaaatgcatcggctgtgttacatgcagtttccctgtgtagtaaaactttattgttgcactttgaaattcttgtactacatgccgttaaacaacccaa-tttttttaggttgacctcggatcaggtaggaatacccgctgaacttaa--
H_meiensis_CMW44376          ctgagtttttaactctgtt-aaccatttgtgaatttaccaaacatgaactgcat-cggc-ggg--tctcccgccagcagtactcttgaactcgtttttatataaagaatttattcattgctgagtagcattttataaatgtattaaaactttcaacaacggatctcttggctctagcatcgatgaagaacgcagcgaaatgcgataagtaatgtgaattgcagaattcagtgaatcatcgaatctttgaacgcacattgcgcccagcagtactctgctgggcatgcctgtccgagcgtcatttcaccactcaagctctgcttgttgttggagagcctgtgctatgcgcgggcctctgaaatgcatcggctgtgttacatgcagtttccctgtgtagtaaaactttattgttgcactttgaaattcttgtactacatgccgttaaacaacccaa-tttttttaggttgacctcggatcaggtaggaatacccgctgaacttaa--
H_fabiensis_CMW49309         ctgagtttttaactctgtt-aaccatttgtgaatttaccaaacatgaactgcat-cggc-ggg--tctcccgccagcagtactcttgaactcgtttttatataaagaatttattcattgctgagtagcattttataaatgtattaaaactttcaacaacggatctcttggctctagcatcgatgaagaacgcagcgaaatgcgataagtaatgtgaattgcagaattcagtgaatcatcgaatctttgaacgcacattgcgcccagcagtactctgctgggcatgcctgtccgagcgtcatttcaccactcaagctctgcttgttgttggagagcctgtgctatgcgcgggcctctgaaatgcatcggctgtgttacatgcagtttccctgtgtagtaaaactttattgttgcactttgaaattcttgtactacatgccgttaaacaacccaa-tttttttaggttgacctcggatcaggtaggaatacccgctgaacttaa--
H_ani_CMW44686               ctgagtttttaactctgtt-aaccatttgtgaatttaccaaacatgaactgcat-cggc-ggg--tctcccgccagcagtactcttgaactcgtttttatataaagaatttattcattgctgagtagcattttataaatgtattaaaactttcaacaacggatctcttggctctagcatcgatgaagaacgcagcgaaatgcgataagtaatgtgaattgcagaattcagtgaatcatcgaatctttgaacgcacattgcgcccagcagtactctgctgggcatgcctgtccgagcgtcatttcaccactcaagctctgcttgttgttggagagcctgtgctatgcgcgggcctctgaaatgcatcggctgtgttacatgcagtttccctgtgtagtaaaactttattgttgcactttgaaattcttgtactacatgccgttaaacaacccaa-tttttttaggttgacctcggatcaggtaggaatacccgctgaacttaa--
H_eucalypti_CMW44693         ctgagtttttaactctgtt-aaccatttgtgaatttaccaaacatgaactgcat-cggc-ggg--tctcccgccagcagtactcttgaactcgtttttatataaagaatttattcattgctgagtagcattttataaatgtattaaaactttcaacaacggatctcttggctctagcatcgatgaagaacgcagcgaaatgcgataagtaatgtgaattgcagaattcagtgaatcatcgaatctttgaacgcacattgcgcccagcagtactctgctgggcatgcctgtccgagcgtcatttcaccactcaagctctgcttgttgttggagagcctgtgctatgcgcgggcctctgaaatgcatcggctgtgttacatgcagtttccctgtgtagtaaaactttattgttgcactttgaaattcttgtactacatgccgttaaacaacccaa-tttttttaggttgacctcggatcaggtaggaatacccgctgaacttaa--
H_bellula_CMW49314           ctgagtttttaactctgtt-aaccatttgtgaatttaccaaacatgaactgcat-cggc-ggg--tctcccgccagcagtactcttgaactcgtttttatataaagaatttattcattgctgagtagcattttataaatgtattaaaactttcaacaacggatctcttggctctagcatcgatgaagaacgcagcgaaatgcgataagtaatgtgaattgcagaattcagtgaatcatcgaatctttgaacgcacattgcgcccagcagtactctgctgggcatgcctgtccgagcgtcatttcaccactcaagctctgcttgttgttggagagcctgtgctatgcgcgggcctctgaaatgcatcggctgtgttacatgcagtttccctgtgtagtaaaactttattgttgcactttgaaattcttgtactacatgccgttaaacaacccaa-tttttttaggttgacctcggatcaggtaggaatacccgctgaacttaa--
H_bhutanensis_CMW8217        ctgagtttttaactctgtt-aaccatttgtgaatttaccaaacatgaactgcat-cggc-ggg--tctcccgccagcagtactcttgaactcgtttttatataaagaatttattcattgctgagtagcattttataaatgtattaaaactttcaacaacggatctcttggctctagcatcgatgaagaacgcagcgaaatgcgataagtaatgtgaattgcagaattcagtgaatcatcgaatctttgaacgcacattgcgcccagcagtactctgctgggcatgcctgtccgagcgtcatttcaccactcaagctctgcttgttgttggagagcctgtgctatgcgcgggcctctgaaatgcatcggctgtgttacatgcagtttccctgtgtagtaaaactttattgttgcactttgaaattcttgtactacatgccgttaaacaacccaattttttttaggttgacctcggatcaggtaggaatacccgctgaacttaa--
H_ceramica_CMW15248          ctgagtttttaactctgtt-aaccatttgtgaatttaccaaacatgaactgcat-cggc-ggg--tctcccgccagcagtactcttgaactcgtttttatataaagaatttattcattgctgagtagcattttataaatgtattaaaactttcaacaacggatctcttggctctagcatcgatgaagaacgcagcgaaatgcgataagtaatgtgaattgcagaattcagtgaatcatcgaatctttgaacgcacattgcgcccagcagtactctgctgggcatgcctgtccgagcgtcatttcaccactcaagctctgcttgttgttggagagcctgtgctatgcgcgggcctctgaaatgcatcggctgtgttacatgcagtttccctgtgtagtaaaactttattgttgcactttgaaattcttgtactacatgccgttaaacaacccnn-nnnnnnnnnnnnnnnnnnnnnnnnnnnnnnnnnnnnnnnnnnnnnnnnnn
H_chinaeucensis_CMW24661     ctgagtttttaactctgtt-aaccatttgtgaatttaccaaacatgaactgcat-cggc-ggg--tctcccgccagcagtactcttgaactcgtttttatataaagaatttattcattgctgagtagcattttataaatgtattaaaactttcaacaacggatctcttggctctagcatcgatgaagaacgcagcgaaatgcgataagtaatgtgaattgcagaattcagtgaatcatcgaatctttgaacgcacattgcgcccagcagtactctgctgggcatgcctgtccgancgtcatttcaccactcaagctctgcttgttgttggagagcctgtgctatgcgcgggcctctgaaatgaatcggctgtgttacatgcagtttccctgtgtagtaaaactttattgttgcactttgaaattcttgtactacatgccgttaaacaacccnn-nnnnnnnnnnnnnnnnnnnnnnnnnnnnnnnnnnnnnnnnnnnnnnnnnn
H_chlamydoformis_CMW37102    ctgagtttttaactctgttaaaccatttgtgaatttaccaaacatgaactgcat-cggc-ggg--tctcccgccagcagtactcttgaactcgtttttatataaagaatttattcattgctgagtagcattttataaatgtattaaaactttcaacaacggatctcttggctctagcatcgatgaagaacgcagcgaaatgcgataagtaatgtgaattgcagaattcagtgaatcatcgaatctttgaacgcacattgcgcccagcagtactctgctgggcatgcctgtccgagcgtcatttcaccactcaagctctgcttgttgttggagagcctgtgctatgcgcgggcctctgaaatgcatcggctgtgttacatgcagtttccctgtgtagtaaaactttattgttgcactttgaaattcttgtactacatgccgttaaacaacccaa-tttttttaggttgacctcggatcaggtaggaatacccgctgaacttaa--
H_cryptoformis_CMW36828      ctgagtttttaactctgtt-aaccatttgtgaatttaccaaacatgaactgcat-tggc-ggggtctccccgccggcagtactcttgaactcgtttttatataaagaatttattcattgctgagtagcattttataaatgtattaaaactttcaacaacggatctcttggctctagcatcgatgaagaacgcagcgaaatgcgataagtaatgtgaattgcagaattcagtgaatcatcgaatctttgaacgcacattgcgcccagcagtactctgctgggcatgcctgtccgagcgtcatttcaccactcaagctctgcttgttgttggagagcctgtgctatgcgcgggcctctgaaatgcatcggctgtgttacatgcagtttccctgtgtagtaaaactttattgttgcactttgaaattcttgtactacatgccgttaaacaacccaattttttttaggttgacctcggatcaggtaggaatacccgctgaacttaa--
H_decipiens_CMW30755         ctgagtttttaactctgtt-aaccatttgtgaatttaccaaacatgaactgcat-cggcgggg--tctcccgccagcagtactcttgaactcgtttttatataaagaatttattcattgctgagtagcattttataaatgtattaaaactttcaacaacggatctcttggctctagcatcgatgaagaacgcagcgaaatgcgataagtaatgtgaattgcagaattcagtgaatcatcgaatctttgaacgcacattgcgcccagcagtactctgctgggcatgcctgtccgagcgtcatttcaccactcaagctctgcttgttgttggagagcctgtgctatgcgcgggcctctgaaatgcatcggctgtgttacatgcagtttccctgtgtagtaaaactttattgttgcactttgaaattcttgtactacatgccgttaaacaacccaa-tttttttaggttgacctcggatcaggtaggaatacccgctgaacttaa--
H_inquinans_CMW21107         ctgagtttttaactctgtt-aaccatttgtgaatttaccaaacatgaactgcat-cggc-ggg--tctcccgccagcagtactcttgaactcgtttttatataaagaatttattcattgctgagtagcattttataaatgtattaaaactttcaacaacggatctcttggctctagcatcgatgaagaacgcagcgaaatgcgataagtaatgtgaattgcagaattcagtgaatcatcgaatctttgaacgcacattgcgcccagcagtactctgctgggcatgcctgtccgagcgtcatttcaccactcaagctctgcttgttgttggagagcctgtgctatgcgcgggcctctgaaatgaatcggctgtgttacatgcagtttccctgtgtagtannnnnnnnnnnnnnnnnnnnnnnnnnnnnnnnnnnnnnnnnnnnnnnnnnnnnnn-nnnnnnnnnnnnnnnnnnnnnnnnnnnnnnnnnnnnnnnnnnnnnnnnnn
H_microbasis_CMW21117        ctgagtttttaactctgtt-aaccatttgtgaatttaccaaacatgaactgcat-cggc-ggg--tctcccgccagcagtactcttgaactcgtttttatataaagaatttattcattgctgagtagcattttataaatgtattaaaactttcaacaacggatctcttggctctagcatcgatgaagaacgcagcgaaatgcgataagtaatgtgaattgcagaattcagtgaatcatcgaatctttgaacgcacattgcgcccagcagtactctgctgggcatgcctgtccgagcgtcatttcaccactcaagctctgcttgttgttggagagcctgtgctatgcgcgggcctctgaaatgaatcggctgtgttacatgcagtttccctgtgtagtannnnnnnnnnnnnnnnnnnnnnnnnnnnnnnnnnnnnnnnnnnnnnnnnnnnnnn-nnnnnnnnnnnnnnnnnnnnnnnnnnnnnnnnnnnnnnnnnnnnnnnnnn
H_moniliformis_CMW10134      ctgagtttttaactctgtt-aaccatttgtgaatttaccaaacatgaactgcatacggc-ggg--tctcccgccagcagtactcttgaactcgtttttatataaagaatttattcattgctgagtagcattttataaatgtattaaaactttcaacaacggatctcttggctctagcatcgatgaagaacgcagcgaaatgcgataagtaatgtgaattgcagaattcagtgaatcatcgaatctttgaacgcacattgcgcccagcagtactctgctgggcatgcctgtccgagcgtcatttcaccactcaagctctgcttgttgttggagagcctgtgctatgcgcgggcctctgaaatgtatcggctgtgttacatgcagtttccctgtgtagtaaaactttactgttgcactttgaaattcttgtactacatgccgctaaacaacccaattttttttaggttgacctcggatcaggtaggaatacccgctgaacttaa--
H_moniliformopsis_CMW9986    ctgagtttttaactctgtt-aaccatttgtgaatttaccaaacatgaactgcatatggc-ggg--tctcccgccagcagtactcttgaactcgtttttatataaagaatttattcattgctgagtagcattttataaatgtattaaaactttcaacaacggatctcttggctctagcatcgatgaagaacgcagcgaaatgcgataagtaatgtgaattgcagaattcagtgaatcatcgaatctttgaacgcacattgcgcccagcagtactctgctgggcatgcctgtccgagcgtcatttcaccactcaagctatgcttggtgttggaggacctgtgctatgcgcgggcctctgaaatgtatcggctgtgttacatgcagtttccctgtgtagtaaaactttactgttgcactttgaaattcttgtactacatgccgttaaacaacccaa--ttttttaggttgacctcggatcaggtaggaatacccgctgaacttaa--
H_oblonga_CMW23802           ctgagtttttaactctgtt-aaccatttgtgaatttaccaaacatgaactgcat-tggc-ggggtctccccgccggcagtactcttgaactcgtttttatataaagaatttattcattgctgagtagcattttataaatgtattaaaactttcaacaacggatctcttggctctagcatcgatgaagaacgcagcgaaatgcgataagtaatgtgaattgcagaattcagtgaatcatcgaatctttgaacgcacattgcgcccagcagtactctgctgggcatgcctgtccgagcgtcatttcaccactcaagctctgcttgttgttggagagcctgtgctatgcgcgggcctctgaaatgcatcggctgtgttacatgcagtttccctgtgtagtaaaactttattgttgcactttgaaattcttgtactacatgccgttaaacaacccnnnnnnnnnnnnnnnnnnnnnnnnnnnnnnnnnnnnnnnnnnnnnnnnnnn-n
H_omanensis_CMW11056         ctgagtttttaactctgtt-aaccatttgtgaatttaccaaacatgaactgcat-tggc-ggg--tctcccgccggcagtactcttgaactcgtttttatataaagaatttattcattgctgagtagcattttataaatgtattaaaactttcaacaacggatctcttggctctagcatcgatgaagaacgcagcgaaatgcgataagtaatgtgaattgcagaattcagtgaatcatcgaatctttgaacgcacattgcgcccagcagtactctgctgggcatgcctgtccgagcgtcatttcaccactcaagctctgcttgttgttggagagcctgtgctatgcgcgggcctctgaaatgcatcggctgtgttacatgcagtttccctgtgtagtaaaactttattgttgcactttgaaattcttgtactacatgccgttaaacaacccaa-tttttttaggttgacctcggatcaggtaggaatacccgctgaacttaa--
H_pycnanthi_CMW36916         ctgagtttttaactctgtt-aaccatttgtgaatttaccaaacatgaactgcat-tggc-ggggtctccccgccggcagtactcttgaactcgtttttatataaagaatttattcattgctgagtagcattttataaatgtattaaaactttcaacaacggatctcttggctctagcatcgatgaagaacgcagcgaaatgcgataagtaatgtgaattgcagaattcagtgaatcatcgaatctttgaacgcacattgcgcccagcagtactctgctgggcatgcctgtccgagcgtcatttcaccactcaagctctgcttgttgttggagagcctgtgctatgcgcgggcctctgaaatgcatcggctgtgttacatgcagtttccctgtgtagtaaaactttattgttgcactttgaaattcttgtactacatgccgttaaacaacccaattttttttaggttgacctcggatcaggtaggaatacccgctgaacttaa--
H_salinaria_CMW30703         ctgagtttttaactctgtt-aaccatttgtgaatttaccaaacatgaactgcat-cggc-ggg--tctcccgccagcagtactcttgaactcgtttttatataaagaatttattcattgctgagtagcattttataaatgtattaaaactttcaacaacggatctcttggctctagcatcgatgaagaacgcagcgaaatgcgataagtaatgtgaattgcagaattcagtgaatcatcgaatctttgaacgcacattgcgcccagcagtactctgctgggcatgcctgtccgagcgtcatttcaccactcaagctctgcttgttgttggagagcctgtgctatgcgcgggcctctgaaatgcatcggctgtgttacatgcagtttccctgtgtagtaaaactttattgttgcactttgraattcttgtactacatgccgttaaacaacccaa-tttttttaggttgacctcggatcaggtaggaatacnnnnnnnnnnnnn--
H_savannae_CMW17300          ctgagtttttaactctgtt-aaccatttgtgaatttaccaaacatgaactgcat-tggc-ggggtctccccgccggcagtactcttgaactcgtttttatataaagaatttattcattgctgagtagcattttataaatgtattaaaactttcaacaacggatctcttggctctagcatcgatgaagaacgcagcgaaatgcgataagtaatgtgaattgcagaattcagtgaatcatcgaatctttgaacgcacattgcgcccagcagtactctgctgggcatgcctgtccgagcgtcatttcaccactcaagctctgcttgttgttggagagcctgtgctatgcgcgggcctctgaaatgcatcggctgtgttacatgcagtttccctgtgtagtaaaactttattgttgcactttgaaattcttgtactacatgccgttaaacaacccaa-tttttttaggttgacctcggatcaggtaggaatacccgctgaacttaa--
H_sublaevis_CMW22449         ctgagtttttaactctgtt-aaccatttgtgaatttaccaaacatgaactgcatacggc-ggg--tctcccgccagcagtactcttgaactcgtttttatataaagaatttattcattgctgagtagcattttataaatgtattaaaactttcaacaacggatctcttggctctagcatcgatgaagaacgcagcgaaatgcgataagtaatgtgaattgcagaattcagtgaatcatcgaatctttgaacgcacattgcgcccagcagtactctgctgggcatgcctgtccgagcgtcatttcaccactcaagctctgcttgttgttggagagcctgtgctatgcgcgggcctctgaaatgtatcggctgtgttacatgcagtttccctgtgtagtannnnnnnnnnnnnnnnnnnnnnnnnnnnnnnnnnnnnnnnnnnnnnnnnnnnnnn-nnnnnnnnnnnnnnnnnnnnnnnnnnnnnnnnnnnnnnnnnnnnnnnnnn
H_sumatrana_CMW21111         ctgagtttttaactctgtt-aaccatttgtgaatttaccaaacatgaactgcat-cggc-ggg--tctcccgccagcagtactcttgaactcgtttttatataaagaatttattcattgctgagtagcattttataaatgtattaaaactttcaacaacggatctcttggctctagcatcgatgaagaacgcagcgaaatgcgataagtaatgtgaattgcagaattcagtgaatcatcgaatctttgaacgcacattgcgcccagcagtactctgctgggcatgcctgtccgagcgtcatttcaccactcaagctctgcttgttgttggagagcctgtgctatgcgcgggcctctgaaatgaatcggctgtgttacatgcagtttccctgtgtagtannnnnnnnnnnnnnnnnnnnnnnnnnnnnnnnnnnnnnnnnnnnnnnnnnnnnnn-nnnnnnnnnnnnnnnnnnnnnnnnnnnnnnnnnnnnnnnnnnnnnnnnnn
H_tribiliformis_CMW13012     ctgagtttttaactctgtt-aaccatttgtgaatttaccaaacatgaactgcatacggc-ggg--tctcccgccagcagtactcttgaactcgtttttatataaagaatttattcattgctgagtagcattttataaatgtattaaaactttcaacaacggatctcttggctctagcatcgatgaagaacgcagcgaaatgcgataagtaatgtgaattgcagaattcagtgaatcatcgaatctttgaacgcacattgcgcccagcagtactctgctgggcatgcctgtccgagcgtcatttcaccactcaagctctgcttgttgttggagagcctgtgctatgcgcgggcctctgaaatgtatcggctgtgttacatgcagtttccctgtgtagtaaaactttactgttgcactttgaaattcttgtactacatgccgttaaacaacccnn-nnnnnnnnnnnnnnnnnnnnnnnnnnnnnnnnnnnnnnnnnnnnnnnnnn
H_tyalla_CMW28920            ctgagtttttaactctgtt-aaccatttgtgaatttaccaaacatgaactgcatacggc-ggg--tctcccgccagcagtactcttgaactcgtttttatataaagaatttattcattgctgagtagcattttataaatgtattaaaactttcaacaacggatctcttggctctagcatcgatgaagaacgcagcgaaatgcgataagtaatgtgaattgcagaattcagtgaatcatcgaatctttgaacgcacattgcgcccagtagtactctgctgggcatgcctgtccgagcgtcatttcaccactcaagctctgcttgttgttggagagcctgtgctatgcgcgggcctctgaaatgtatcggctgtgttacatgcagtttccctgtgtagtaaaactttactgttgcactttgaaattcttgtactacatgccgctaaacaacccaa-tttttttaggttgacctcggatcaggtaggaatacccgctgaacttaa--
H_tyalla_CMW28917            ctgagtttttaactctgtt-aaccatttgtgaatttaccaaacatgaactgcatacggc-ggg--tctcccgccagcagtactcttgaactcgtttttatataaagaatttattcattgctgagtagcattttataaatgtattaaaactttcaacaacggatctcttggctctagcatcgatgaagaacgcagcgaaatgcgataagtaatgtgaattgcagaattcagtgaatcatcgaatctttgaacgcacattgcgcccagtagtactctgctgggcatgcctgtccgagcgtcatttcaccactcaagctctgcttgttgttggagagcctgtgctatgcgcgggcctctgaaatgtatcggctgtgttacatgcagtttccctgtgtagtaaaactttactgttgcactttgaaattcttgtactacatgccgctaaacaacccaa-tttttttaggttgacctcggatcaggtaggnnnnnnnnnnnnnnnnnn--

#TEF nchar=829
H_abstrusa_CMW21092          ----------ccgcgacatcaaccgaaccgaacacgatacagatagaatgtg-ttgctggtggtgcg-tttttcacgcagcgttcagtcttgtatagaggttgagctgattttgacgaggcagccctaccc-cgcccggcggggtagtgttgtgttgtg--aaaattctactctttcctctttgggaa-acatacaagggtataattaccccgctgtcttgtaccctgtacaaggacccgctgggtgggaaggtaccctggtcaca--catacagtc--catgcatgctcttcggcatgatagtgtcttgtttgggtgttggctcgcacttcatctagcatcatatactgacctactttgtacaggaggctgccgagctcggtaagggttccttcaagtacgcctgggttcttgacaagctcaaggccgagcgtgagcgtggtatcactatcgatatcgccctctggaagttcgagacccccaagtactacgtcaccgtcattggtaagtttattatgcaatcatgctgttactttggatcttgttctaacaaacttcattacagatgcccctggtcacagagatttcatcaagaacatgatcaccggtacctcgcaggctgactgcgccattctcatcattgctgccggtactggtgagttcgaggctggtatctccaaggatggtcagacccgtgagcacgctcttcttgccttcaccctcggtgttaagcagctgatcgttgccatcaacaagatggacaccaccaagtggtctgagacccgttaccaggagatcatcaaggagacctcttccttcatcaagaagg
H_krugeri_CMW55935           ataactaatcccgcgacatcaatcgaaccgaacaagatacggataatgtgtg-ttgctggcggtgcg-tttttcacgcggcgttcagttttgtacagaggttgagctgattttgatgaggcagcactaccc-cgcctcgcggggcagtgttgtgttgtg-aaaaattctactctttcctcttttggaaaacatacaagggtataattaccccgctgttttgtaccctgtacaaggacccgctgtgtgggaaggtaccctggtcatacacatacagtc--tatgcatgctctttggcatgatagtgtcttgtttgggtgttggttcgcacttcatctggcatcatatactgacctactttgtacaggaggctgccgagctcggtaagggttccttcaagtacgcctgggttcttgacaagctcaaggccgagcgtgagcgtggtatcactatcgatatcgccctctggaagttcgagacccccaagtactacgtcaccgtcattggtaagtttatcatggaatcatactgtcacatccgatcttgttctaacaaactttgttacagatgcccctggtcacagagatttcatcaagaacatgatcaccggtacctcgcaggctgactgcgccattctcatcattgctgccggtactggtgagttcgaggctggtatctccaaggatggtcagacccgtgagcacgctcttcttgccttcaccctcggtgttaagcagctgatcgttgccatcaacaagatggacaccaccaagtggtccgaggcccgttaccaggagatcatcaaggagacctcctccttcatcaagaagg
H_hellenica_CMW54800         ataactaatcccgcgacatcaatcgaaccgaacaagatacggataatgtgtg-ttgctggcggtgcg-ttttccacgcggcgttcagttttgtacagaggttgagctgattttgatgaggcagcactaccc-cgcctcgcggggcagtgttgtgttgtg-aaaaattctactctttcctcttttgaaaaacatacaagggtataattaccccgctgttttgtaccctgtacaaggacccgctgtgtgggaaggtaccctggtcatacacatacagtc--tatgcatgctctttggcatgatagtgtcttgtttgggtgttggttcgcacttcatctggcatcatatactgacctactttgtacaggaggctgccgagctcggtaagggttccttcaagtacgcctgggttcttgacaagctcaaggccgagcgtgagcgtggtatcactatcgatatcgccctctggaagttcgagacccccaagtactacgtcaccgtcattggtaagtttatcatggaatcacactgtcacatccgatcttgttctaacaagctttgttacagatgcccctggtcacagagatttcatcaagaacatgatcaccggtacctcgcaggctgactgcgccattctcatcattgctgccggtactggtgagttcgaggctggtatctccaaggatggtcagacccgtgagcacgctcttcttgccttcaccctcggtgttaagcagctgatcgttgccatcaacaagatggacaccaccaagtggtccgaggcccgttaccaggagatcatcaaggagacctcctccttcatcaagaagg
H_glaber_CMW49299            tcaactatccccgcgacatcaaccgaaccgaacaagatacagatagaatgtg-ttgctggtggtgcgttttttcacgcagcgttcagtcttgtatagaggttgagctgattttgacgaggcagccctaccc-cgcccggcggggtagtgttgtgttgtgaaaaaattctactctttcctctttgggaa-acatacaagggtataattaccccgctgttttgtaccctgtacaaggacccgctgggtgggaaggtaccctggtcaca--catacagtc--catgcatgctcttcggcatgatagtgtcttgtttgggtgttggctcgcacttcatctagcatcatatactgacctactttgtacaggaggctgccgagctcggtaagggttccttcaagtacgcctgggttcttgacaagctcaaggccgagcgtgagcgtggtatcactatcgatatcgccctctggaagttcgagacccccaagtactacgtcaccgtcattggtaagtttattatgcaatcatgctgttactttggatcttgttctaacaaacttcattacagatgcccctggtcacagagatttcatcaagaacatgatcaccggtacctcgcaggctgactgcgccattctcatcattgctgccggtactggtgagttcgaggctggtatctccaaggatggtcagacccgtgagcacgctcttcttgccttcaccctcggtgttaagcagctgatcgttgccatcaacaagatggacaccaccaagtggtccgagacccgttaccaggagatcatcaaggagacctcttccttcatcaagaagg
H_confusa_CMW43453           ataactatccccgcgacatcaaccgaaccgaacaagatacagataggatgtg-ttgctggtggtgcg-tctttcacgcagcgttcagtcttgtatagaggttgagctgattttgacgaggcagccctaccc-cgccgggcggggtagtgttgtgttgtg-aaaaattctactctttcctctttgggaa-acatacaagggtataattaccccgctgttttgtaccctgtacaaggacccgctgggtgggaaggtaccctggttaca--catacagtc--catgcatgctcttcggcatgatagtgtcttgtttgggtgttggctcgcacttcatctagcatcatatactgacctactttgtacaggaggctgccgagctcggtaagggttccttcaagtacgcctgggttcttgacaagctcaaggccgagcgtgagcgtggtatcactatcgatatcgccctctggaagttcgagacccccaagtactacgtcaccgtcattggtaagtttattatgcaatcatgctgtcactttcgacctcgttctaacaaacttcattacagatgcccctggtcacagagatttcatcaagaacatgatcaccggtacctcgcaggctgactgcgccattctcatcattgctgccggtactggtgagttcgaggctggtatctccaaggatggtcagacccgtgagcacgctcttcttgccttcaccctcggtgttaagcagctgatcgttgccatcaacaagatggacaccaccaagtggtccgagacccgttaccaggagatcatcaaggagacctcttccttcatcaagaagg
H_fecunda_CMW49301           aaaaccaaacccgcgataccagccgaaccgaacaagataccgagaggataag-ttgctagcggtgtg--ttttcacggagcgttcagtcttgtatagaggttgagttgtttttgatgaggcaatactacccacgcctggcggggtagttttgtgttatg-aaaaattctactctttcctctttgggaagtcatacaagggtacaattaccccgctgttttgccccctgtacaaagacccgttttgtgggaaggaaccctggttacgcccctctaatc--catgcatgctcttacgtatggtggggtcttgtttggttgttggttagcagttaatccagcatca------------------------------------------------------------------------------------------------------------------------------------------------------------------------------------------------------------------------------------------------------------------------------------------------------------------------------------------------------------------------------------------------------------------------------------------------------------------------------------------------------
H_fecunda_CMW49302           aaaaccaaacccgcgataccagccgaaccgaacaagataccgagaggataag-ttgctagcggtgtg--ttttcacggagcgttcagtcttgtatagaggttgagttgtttttgatgaggcaatactacccacgcctggcggggtagttttgtgttatg-aaaaattctactctttcctctttgggaagtcatacaagggtacaattaccccgctgttttgccccctgtacaaagacccgttttgtgggaaggaaccctggttacgcccctctaatc--catgcatgctcttacgtatggtggggtcttgtttggttgttggttagcagttaatccagcatcatgtactgacctacttcgtacaggaggccgccgagctcggtaagggttccttcaagtacgcctgggttcttgacaagctcaaggccgagcgtgagcgtggtatcactatcgatattgccctctggaagttcgagacccccaagtactacgtcaccgtcattggtaagtttattatgaaatcgtgcgactgtattatatccatttctaacaacgattattacagatgcccctggtcacagagatttcatcaagaacatgatcaccggtacctcgcaggctgactgcgccattctcatcattgctgccggtactggtgagttcgaggctggtatctccaaggatggtcagacccgtgagcacgctcttcttgccttcaccctcggtgttaagcagctgatcgttgccatcaacaagatggacaccaccaagtggtccgaggcccgttaccaggagatcatcaaggagacctcctccttcatcaagaagg
H_inaequabilis_CMW49306      aaaaccaatcccgcgacatcaatcgaaccgaacaagataccgataggatatg-ttgctggtgatgcg-ttttctacgcagcgttcagtcttgtatagaggttgagttgattttcatgaggcagccctaccc-cgcctggcggggtagtgttgtgttgtg-aaaaattctactctttcctctttaggaagacatacaagggtataattaccccgctgttttgtaccctgtacaaggacccgctgtgtgggaaggtaccctggtcacacgcatccagtc--catgcatgctcttcggcatgatagtgtcttgtttgggtgttggttcgcacttcatctagcatcatatactgacctactttgcacaggaggctgccgagctcggtaagggttccttcaagtacgcctgggttcttgacaagctcaaggccgagcgtgagcgtggtatcactatcgatatcgccctctggaagttcgagacccccaagtactacgtcaccgtcattggtaagtttattgtggaatcatgttgtcacatccgatctcgttctaacaaacttcgttacagatgcccctggtcacagagatttcatcaagaacatgatcaccggtacctcgcaggctgactgcgccattctcatcattgctgccggtactggtgagttcgaggctggtatctccaaggatggtcagacccgtgagcacgctcttcttgccttcaccctcggtgttaagcagctgatcgttgccatcaacaagatggacaccaccaagtggtccgaggcccgttaccaggagatcatcaaggagacctcctccttcatcaagaagg
H_meiensis_CMW44376          aaaaccaatcccgcgacatcaatcgaaccgaacaagataccgataggatatg-ttgctagtgatgcg-ttttctacgcagcgttcagtcttgtatagaggttgagttgattttcatgaggcagccctaccc-cgcccggcggggtagtgttgtgttgtg-aaaaattctactctttcctctttaggaagacatacaagggtataattaccccgctgttttgtaccctgtacaaggacccgctgtgtgggaaggtaccctggtcacacgcatccagtc--catgcatgctcttcggcatgatagtgtcttgtttgggtgttggttcgcacttcatatagcatcatatactgacctactttgtacaggaggctgccgagctcggtaagggttccttcaagtacgcctgggttcttgacaagctcaaggccgagcgtgagcgtggtatcactatcgatatcgccctctggaagttcgagacccccaagtactacgtcaccgtcattggtaagtttattgtggaatcatgttgtcacgttcgatctcgttctaacaaacttcgttacagatgcccctggtcacagagatttcatcaagaacatgatcaccggtacctcgcaggctgactgcgccattctcatcattgctgccggtactggtgagttcgaggctggtatctccaaggatggtcagacccgtgagcacgctcttcttgccttcaccctcggtgttaagcagctgatcgttgccatcaacaagatggacaccaccaagtggtccgaggcccgttaccaggagatcatcaaggagacctcctccttcatcaagaagg
H_fabiensis_CMW49309         aaaaccaatcccgcgacatcaatcgaaccgaacaagataccgataggatgtg-ttgctagtgatgcg-ttttctacgcagcgttcagtcttgtataaaggttgagttgattttcatgaggcagccctaccc-cgcctggcggggtagtgttgtgttgtg-aaaaattctactctttcctctttaggaagacatacaagggtataattaccccgctgtcttgtaccctgtacaaggacccgctgtgtgggaaggtaccctggtcacacacatccagtc--tatgcatgctctttggcatgatagtgtcttgtttgggtgttggttcgcacttcatctagcatcatatactgacctactttgtacaggaggctgccgagctcggtaagggttccttcaagtacgcctgggttcttgacaagctcaaggccgagcgtgagcgtggtatcactatcgatatcgccctctggaagttcgagacccccaagtactacgtcaccgtcattggtaagtttattgtggaatcatgttgtcacatccgatctcgttctaacaaacttcattacagatgcccctggtcacagagatttcatcaagaacatgatcaccggtacctcgcaggctgactgcgccattctcatcattgctgccggtactggtgagttcgaggctggtatctccaaggatggtcagacccgtgagcacgctcttcttgccttcaccctcggtgtcaagcagctgatcgttgccatcaacaagatggacaccaccaagtggtccgaggcccgttaccaggagatcatcaaggagacctcctccttcatcaagaagg
H_ani_CMW44686               aaaaccaatcccgcgacatcaatcgaaccgaacaagataccgataggatgtg-ttgctggtgatgcg-ttttctacgcagcgttcagtcttgtatgaaggttgagttgattttcatgaggcagccctaccc-cgcctggcggggtagtgttgtgttgtg-aaaaattctactctttcctttttaggaagacatacaagggtataattaccccgctgttttgtaccctgtacaaggacccgctgtgtgggaaggtaccctggtcacacacatccagtc--catgcatgctcttcggcatgatagtgtcttgtttgggtgttggttcgcacttcatctagcatcatatactgacctactttgtacaggaggctgccgagctcggtaagggttccttcaagtacgcctgggttcttgacaagctcaaggccgagcgtgagcgtggtatcactatcgatatcgccctctggaagttcgagacccccaagtactacgtcaccgtcattggtaagtttattgtggaatcatgttgtcacatccgatctcgttctaacaaacttcattacagatgcccctggtcacagagatttcatcaagaacatgatcaccggtacctcgcaggctgactgcgccattctcatcattgctgccggtactggtgagttcgaggctggtatctccaaggatggtcagacccgtgagcacgctcttcttgccttcaccctcggtgttaagcagctgatcgttgccatcaacaagatggacaccaccaagtggtccgaggcccgttaccaggagatcatcaaggagacctcctccttcatcaagaagg
H_eucalypti_CMW44693         aaaaccaatcccgcgacatcaatcgaaccgaacaagataccgataggatgtg-ttgctagtgatgcg-ttttctacgcagcgttcagtcttgtatgaaggttgagttgattttcatgaggcagccctaccc-cgcctggcggggtagtgttgtgttgtg-aaaaattctactctttcctctttaggaagacatacaagggtataattaccccgctgttttgtaccctgtacaaggacccgctgtgtgggaaggtaccctagtcacacacatccagtc--catgcatgctcttcggcatgatagtctcttgtttgggtattggttcgcacttcatctagcatcatatactgacctactttgtacaggaggctgccgagctcggtaagggttccttcaagtacgcctgggttcttgacaagctcaaggccgagcgtgagcgtggtatcactatcgatatcgccctctggaagttcgagacccccaagtactacgtcaccgtcattggtaagtttattgtggaatcatgttgtcacatccgatctcgttctaacaaacttcattacagatgcccctggtcacagagatttcatcaagaacatgatcaccggtacctcgcaggctgactgcgccattctcatcattgctgccggtactggtgagttcgaggctggtatctccaaggatggtcagacccgtgagcacgctcttcttgccttcaccctcggtgttaagcagctgatcgttgccatcaacaagatggacaccaccaagtggtccgaggcccgttaccaggagatcatcaaggagacctcctccttcatcaagaagg
H_bellula_CMW49314           aaaaccaatcccgcgacatcaatcgaaccgaacaagataccgataggatgtg-ttgctagtgatgcg-ttttctacgcagcgttcagtcttgtataaaggttgagttgattttcatgaggcagccctaccc-cgcctggcgggttagtgttgtgttgtg-aaaaattctactctttcctctttaggaagacatacaagggtataattaccccgctgttttgtaccctgtacaaggacccgctgtgcgggaaggtaccctggtcacacacatccagtc--catgcatgctcttcggcatgatagtgtcttgtttgggtgttggttcgcacttcatctagcatcatatactgacctactttgtacaggaggctgccgagctcggtaagggttccttcaagtacgcctgggttcttgacaagctcaaggccgagcgtgagcgtggtatcactatcgatatcgccctctggaagttcgagactcccaagtactacgtcaccgtcattggtaagtttattgtggaatcatgttgtcacatccgatctcgttctaacaaacttcattacagatgcccctggtcacagagatttcatcaagaacatgatcaccggtacctcgcaggctgactgcgccattctcatcattgctgccggtactggtgagttcgaggctggtatctccaaggatggtcagacccgtgagcacgctcttcttgccttcaccctcggtgttaagcagctgatcgttgccatcaacaagatggacaccaccaagtggtccgaggcccgttaccaggagatcatcaaggagacctcctccttcatcaagaagg
H_bhutanensis_CMW8217        aaaaccaatcccgcgacatcaatcgaaccgaacaagataccgataggatgtg-ttgctagtgatgcg-ttttctacgcagcgttcagtcttgtataaaggttgagttgattttcatgaggcagccctaccc-cgcctggcggggtagtgttgtgttgtg-aaaaattctactctttcctctttaggaagacatacaagggtataattaccccgctgtcttgtaccctgtacaaggacccgctgtgtgggaaggtaccctggtcacacacatccagtc--catgcatgctcttcggcatgatagtgtcttgtttgggtgttggttcgcacttcatctagcatca------------------------------------------------------------------------------------------------------------------------------------------------------------------------------------------------------------------------------------------------------------------------------------------------------------------------------------------------------------------------------------------------------------------------------------------------------------------------------------------------------
H_ceramica_CMW15248          ataactgatcccgcgacatcaatcgaaccgaacaagataccgataggatgtg-ttactagcgatgcg-ttttccacgcagcgttcagtcttgtacagaggttgagctgattttgatgaggcagcactaccc-cgcctggcggggtagtgttgtgttgtg-aaaaattctactctttcctctttaggaaaacatacaagggtataattaccccgctgttttgtaccctgtacaaggacccgctgtgtgggaaggtaccctggtcatacgcatacagtc--catgcatgctctttggcatgatagtgtcttgtttgggtgttggttcgcacttcatctggcatcatatactgacctactttgcacaggaggctgccgagctcggtaagggttccttcaagtacgcctgggttcttgacaagctcaaggccgagcgtgagcgtggtatcactatcgatatcgccctctggaagttcgagacccccaagtactacgtcaccgtcattggtaagtttattatggaatcatactgtcacatccgatcttgttctaacaaacttcattacagatgcccctggtcacagagatttcatcaagaacatgatcaccggtacctcgcaggctgactgcgccattctcatcattgctgccggtactggtgagttcgaggctggtatctccaaggatggtcagacccgtgagcacgctcttcttgccttcaccctcggtgttaagcagctgatcgttgccatcaacaagatggacaccaccaagtggtccgaggcccgttaccnnnnnnnnnnnnnnnnnnnnnnnnnnnnnnnnnnnnnnn
H_chinaeucensis_CMW24661     ataacataccccgcgacatcaaccgaaccgaacaagatacagataggatgtg-ttgctggtggtgcg-tttttcacgcagcgttcagtcttgtatagaggttgagctgattttgacgaggcagccctaccc-cgcccggcggggtagtgttgtgttgtg-aaaaattctactctttcctctttgggaa-acatacaagggtataattaccccgctgttttgtaccctgtacgaggacccgctgggtgggaaggtaccctggtcaca--catacagtc--catgcatgctcttcggcatgatagtgtcttgtttgggtgttggctcgcacttcatctagcatcatatactgacctactttgtacaggaggctgccgagctcggtaagggttccttcaagtacgccggggttcttgacaagctcaaggccgagcgtgagcgtggtatcactatcgatatcgccctctggaagttcgagacccccaagtactacgtcaccgtcattggtaagtttattatgcaatcatactgtcactttggacctcgttctaacaaacttcattacagatgcccctggtcacagagatttcatcaagaacatgatcaccggtacctcgcaggctgactgcgccattctcatcattgctgccggtactggtgagttcgaggctggtatctccaaggatggtcagacccgtgagcacgctcttcttgccttcaccctcggtgttaagcagctgatcgttgccatcaacaagatggacaccaccaagtggtccgagacccgttaccnnnnnnnnnnnnnnnnnnnnnnnnnnnnnnnnnnnnnnn
H_chlamydoformis_CMW37102    nnnnnnnnnnnnnnnnnnnnnnnnnnnnnnnnnnnnntaccgataggatgtg-ttgctggcgatgcg-ttttccacgcagcgttcagtcttgtacagaggttgagctgattttgatgaggcagcactaccc-cgcctggcggggcagtgttgtgttgtg-aaaaattctactctttcctctttgggaaagcatacaagggtgtaattaccccgctgttttgtaccctgtacaaggacccgctgtgtgggaaggtaccctggtcatacacattcagtc--catgcatgctcttcggcatgatggtgtcttgtttgggtgttggtccgcacttcatctggcatcatatactgacctactttgtacaggaggctgccgagctcggtaagggttccttcaagtacgcctgggttcttgacaagctcaaggccgagcgtgagcgtggtatcactatcgatatcgccctctggaagttcgagacccccaagtactacgtcaccgtcattggtaagtttattattgaatcataccgtcacatccgatctcgttctaaccaacttcattacagatgcccctggtcacagagatttcatcaagaacatgatcaccggtacctcgcaggctgactgcgccattctcatcattgctgccggtactggtgagttcgaggctggtatctccaaggatggtcagacccgtgagcacgctcttcttgccttcaccctcggtgttaagcagctgatcgttgccatcaacaagatggacaccaccaagtggtccgaggcccgttaccaggagatcatcaaggagacctcctccttcatcaagaaag
H_cryptoformis_CMW36828      ataactaatcccgcgacatcaaccgaaccgaacaagatacggataatgtgtg-ttgctcgcggtgcg-ttttccacgcggcgttcagttttgtacagaggttgagctgattttgatgaggcagcactaccc-cgcctcgcggggcagtgttgtgttgtg-aaaaattctactctttcctcttttggaaaacatacaagggtataattaccccgctgttttgtaccctgtacaaggacccgctgtgtgggaaggtaccctggtcatacacatacagtc--tatgcatgctctttggcatgatagtgtcttgtttgggtgttggttcgcacttcatctggcatcatatactgacctactttgtacaggaggctgccgagctcggtaagggttccttcaagtacgcctgggttcttgacaagctcaaggccgagcgtgagcgtggtatcactatcgatatcgccctctggaagttcgagacccccaagtactacgtcaccgtcattggtaagtttatcatggaatcatactgtcacatccgatcttgttctaacaaactttgttacagatgcccctggtcacagagatttcatcaagaacatgatcaccggtacctcgcaggctgactgcgccattctcatcattgctgccggtactggtgagttcgaggctggtatctccaaggatggtcagacccgtgagcacgctcttcttgccttcaccctcggtgttaagcagctgatcgttgccatcaacaagatggacaccaccaagtggtccgaggcccgttaccaggagattatcaaggagacctcctccttcatcaagaaag
H_decipiens_CMW30755         ataaccaatcccgcgacatcaatcgaaccgaacaagataccgataggatgtg-ttgctggcgatgcg-ttttccacgcagcgttcagtcttgtacagaggttgagctgattttgatgaggcagcactaccc-cgcctggcggggcagtgttgtgttgtg-aaaaattctactctttcctctttgggaaaacatacaagggtgtaattaccccgctgttttgtaccctgtacaaggacccgctgtgtgggaaggtaccctggtcatacacattcagtc--catgcatgctcttcggcatgatggtgtcttgtttgggtgttggtccgcacttcatctggcatca------------------------------------------------------------------------------------------------------------------------------------------------------------------------------------------------------------------------------------------------------------------------------------------------------------------------------------------------------------------------------------------------------------------------------------------------------------------------------------------------------
H_inquinans_CMW21107         ataactatccccgcgacatcaaccgaaccgaacaagatacagataggatgtg-ttgctggtggtgcg-tttttcacgcagcgttcagtcttgtatagaggttgagctgattttgacgaggcagccctaccc-cgcccggcggggtagtgttgtgttgtg-aaaaatt-tactctttcctctttgggaa-acatacaagggtataattaccccgctgttttgtaccctgtacaaggacccgctgggtgggaaggtaccctggtcaca--catacagtc--catgcatactcttcggcatgatagtgtcttgtttgggtgttggctcgcacttcatctagcatcannnnnnnnnnnnnnnnnnnnnnnnnnnnnnnnnnnnnnnnnnnnnnnnnnnnnnnnnnnnnnnnnnnnnnnnnnnnnnnnnnnnnnnnnnnnnnnnnnnnnnnnnnnnnnnnnnnnnnnnnnnnnnnnnnnnnnnnnnnnnnnnnnnnnnnnnnnnnnnnnnnnnnnnnnnnnnnnnnnnnnnnnnnnnnnnnnnnnnnnnnnnnnnnnnnnnnnnnnnnnnnnnnnnnnnnnnnnnnnnnnnnnnnnnnnnnnnnnnnnnnnnnnnnnnnnnnnnnnnnnnnnnnnnnnnnnnnnnnnnnnnnnnnnnnnnnnnnnnnnnnnnnnnnnnnnnnnnnnnnnnnnnnnnnnnnnnnnnnnnnnnnnnnnnnnnnnnnnnnnnnnnnnnnnnnnnnnnnnnnnnnnnnnnnnnnnnnnnnnnnnnnnnnnnnnnnnnnnnnnnnnnnnnnnnnnnnnnnnnnnnnnnnnnnnnnnnnnnnnnnnnnnn
H_microbasis_CMW21117        ataactatccccgcgacatcaaccgaaccgaacaagatacagataggatgtg-ttgctggtggtgcg-tttttcacgcagcgttcagtcttgtatagaggttgagctgattttgacgaggcagccctaccc-cgcccggcggggtagtgttgtgttgtg-aaaaattctactctttcctctttgggaa-acatacaagggtataattaccccgctgttttgtaccctgtacaaggacccgctgggtgggaaggtaccctggtcaca--catacagtc--catgcatgctcttcggcatgatagtgtcttgtttgggtgttggctcgcacttcatctagcatcannnnnnnnnnnnnnnnnnnnnnnnnnnnnnnnnnnnnnnnnnnnnnnnnnnnnnnnnnnnnnnnnnnnnnnnnnnnnnnnnnnnnnnnnnnnnnnnnnnnnnnnnnnnnnnnnnnnnnnnnnnnnnnnnnnnnnnnnnnnnnnnnnnnnnnnnnnnnnnnnnnnnnnnnnnnnnnnnnnnnnnnnnnnnnnnnnnnnnnnnnnnnnnnnnnnnnnnnnnnnnnnnnnnnnnnnnnnnnnnnnnnnnnnnnnnnnnnnnnnnnnnnnnnnnnnnnnnnnnnnnnnnnnnnnnnnnnnnnnnnnnnnnnnnnnnnnnnnnnnnnnnnnnnnnnnnnnnnnnnnnnnnnnnnnnnnnnnnnnnnnnnnnnnnnnnnnnnnnnnnnnnnnnnnnnnnnnnnnnnnnnnnnnnnnnnnnnnnnnnnnnnnnnnnnnnnnnnnnnnnnnnnnnnnnnnnnnnnnnnnnnnnnnnnnnnnnnnnnnnnnnnnn
H_moniliformis_CMW10134      aaaaccaaacccgcgataccagccgaactgaacaagataccgagaggataag-ttgctagcggtgtg--ttttcacggagcgttcagtcttgtatggaggttgagttgtttttgatgaggcaatactacccacgcctggcggggtagttttgtgttatg-aaaaattctactctttcctctttgggaagtcatacaagggtacaattaccccgctattttgccccctgtacaaagacccgttttgtgggaaggaaccctggttacgcccctctaatc--catgcatgctcttacgtatggtggggtcttgtttggttgttggttagcagttaatccagcatca------------------------------------------------------------------------------------------------------------------------------------------------------------------------------------------------------------------------------------------------------------------------------------------------------------------------------------------------------------------------------------------------------------------------------------------------------------------------------------------------------
H_moniliformopsis_CMW9986    aaaaacaacaccgcgacaccaatcgaatcaaccaagatacagatcggatgag-ttgctggtcatgcg-ttttccacgcagcgtttagccttgcaaagaggtcgagttgtttttcatgaggcaacactgccc-cgcctggcggggtagttttgtgttgtg-gaaaattctactctttcctctttgggaagctatacaagggtgttattaccccgctgttttgtcccctgtacaaggacccgctgtgtgaaagggcaccctggtcatctccatcccatctacatgcaaggtctcttgcacgac---gtcttgtttgattattggttagcacttagtctaggatcatgtactgacctactttgcacaggaggccgccgagctcggtaagggttccttcaagtacgcctgggttcttgacaagctcaaggccgagcgtgagcgtggtatcactatcgatattgccctctggaagttcgagacccccaagtactacgtcaccgtcattggtaagtttatttcggactcat---gtcatattcgatctatttctaacaatcgtcatcacagatgcccctggtcacagagatttcatcaagaacatgatcaccggtacttcgcaggctgactgcgccattcttatcattgccgctggtactggtgagttcgaggctggtatctccaaggatggtcagacccgtgagcacgctcttcttgctttcaccctcggtgtcaagcagctgatcgttgccatcaacaagatggacaccaccaagtggtccgaggcccgttaccnnnnnnnnnnnnnnnnnnnnnnnnnnnnnnnnnnnnnnn
H_oblonga_CMW23802           aaaaccaaacccgcgataccagccgaactgaacaagatacggacaatgtgtg-ttgctggcggtgcg-ttttccacgcggcgtttagttttgtacagaggttgagctgattttgatgaggcagcactaccc-cgcctcgcggggcagtgttgtgttgtg-aaaaattctactctttcctcttttggaaaacatacaagggtataattaccccgctgttttgtaccctgtacaaggacccgctgtgtgggaaggtaccctggtcatacacatactgtc--tatgcatgctctttggcatgatagtgtcttgtttgggtgttggttcgcacttcatctggcatcatatactgacctactttgtacaggaggctgccgagctcggtaagggttccttcaagtacgcctgggttcttgacaagctcaaggccgagcgtgagcgtggtatcactatcgatatcgccctctggaagttcgagacccccaagtactacgtcaccgtcattggtaagtttatcatggaatcatactgtcacatccgaacttgttctaacaaactttgttacagatgcccctggtcacagagatttcatcaagaacatgatcaccggtacctcgcaggctgactgcgccattctcatcattgctgccggtactggtgagttcgaggctggtatctccaaggatggtcagacccgtgagcacgctcttcttgccttcaccctcggtgttaagcagctgatcgttgccatcaacaagatggacaccaccaagtggtccgaggcccgttaccnnnnnnnnnnnnnnnnnnnnnnnnnnnnnnnnnnnnnnn
H_omanensis_CMW11056         ataactatccccgcgacatcaaccgaaccgaacaagatacagataggatgtg-ttgctggtggtgcg-tttttcacgcagcgttcagccttgtatagaggttgagctgattttgacgaggcagccctaccc-cgcccggcggggtagtgttgtgttgtg-aaaaattctactctttcctctttgggaa-acatacaagggtataattaccccgctgttttgtaccctgtacaaggacccgctgggtgggaaggtaccctggtcaca--cacacagtc--catgcatgctcttcggcatgagagtgtcttgtttgggtgttggctcgcacttcatctagcatca------------------------------------------------------------------------------------------------------------------------------------------------------------------------------------------------------------------------------------------------------------------------------------------------------------------------------------------------------------------------------------------------------------------------------------------------------------------------------------------------------
H_pycnanthi_CMW36916         nnnnntaatcccgcgacatcaatcgaaccgaacaagatacggatcatgtgtg-ttgctggcggtgcg-ttttccacgcggcgttcagttttgtacagaggttgagctgattttgatgaggcagcactaccc-cgcctcgcggggcagtgttgtgttgtg-aaaaattctactctttcctcttttggaaaacatacaagggtataattaccccgctgttttgtaccctgtacaaggacccgctgtgtgggaaggtaccccggtcatatacatacagtc--tatgcatgctctttggcatgatagtgtcttgtttgggtgttggttcgcacttcatctggcatcatatactgacctactttgtacaggaggctgccgagctcggtaagggttccttcaagtacgcctgggttcttgacaagctcaaggccgagcgtgagcgtggtatcactatcgatatcgccctctggaagttcgagacccccaagtactacgtcaccgtcattggtaagtttattatggaatcatactgtcacatccaatcttgttctaacaaactttgttacagatgcccctggtcacagagatttcatcaagaacatgatcaccggtacctcgcaggctgactgcgccattctcatcattgctgccggtactggtgagttcgaggctggtatctccaaggatggtcagacccgtgagcacgctcttcttgccttcaccctcggtgttaagcagctgatcgttgccatcaacaagatggacaccaccaagtggtccgaggcccgttaccaggagatcatcaaggagacctcctccttcatcaagaagg
H_salinaria_CMW30703         ataactgatcccgcgacatcaatcgaaccgaacaagataccgatagggtgtg-ttgctagcgatgcg-ttttccacgcagcgttcagtcttgtacagaggttgagctgattttgatgaggcagcactaccc-cgcctggcggggtagtgttgtgttgtg-aaaaattctactctttcctctttaggaaaacatacaagggtataattaccccgctgttttgtaccctgtacaaggacccgctgtgtgggaaggtaccctggtcatacacatacggtc--catgcatgctctttggcatgatagtgtcttgtttgggtgttggttcgcacttcatctggcatcatatactgacctactttgtacaggaggctgccgagctcggtaagggttccttcaagtacgcctgggttcttgacaagctcaaggccgagcgtgagcgtggtatcactatcgatatcgccctctggaagttcgagacccccaagtactacgtcaccgtcattggtaagtttattatggaatcatactgtcacatccgatcttgttctaacaaacttcattacagatgcccctggtcacagagatttcatcaagaacatgatcaccggtacctcgcaggctgactgcgccattctcatcattgctgccggtactggtgagttcgaggctggtatctccaaggatggtcagacccgtgagcacgctcttcttgccttcaccctcggtgttaagcagctgatcgttgccatcaacaagatggacaccaccaagtggtccgaggcccgttaccaggagatcatcaaggagacctcctccttcatcaagaagg
H_savannae_CMW17300          ataactaatcccgcgacatcaatcgaaccgaacaagatacggataatgtgtg-ttgctggcggtgcg-ttttccacgcggcgttcagttttgtacagaggttgagctgattttgatgaggcagcactaccc-cgcctcgcggggcagtgttgtgttgtg-aaaaattctactctttcctcttttggaaaacatacaagggtataattaccccgctgttttgtaccctgtacaaggacccgctgtgtgggaaggtaccctggtcatacacatacagtc--tatgcatgctctttggcatgatagtgtcttgtttgggtgttggttcgcacttcatctggcatca------------------------------------------------------------------------------------------------------------------------------------------------------------------------------------------------------------------------------------------------------------------------------------------------------------------------------------------------------------------------------------------------------------------------------------------------------------------------------------------------------
H_sublaevis_CMW22449         acaaccaattctgcgatgctcatcaaaccgaactagatacctagaggataagtttgctagcggtgtg--ttttcacggagcgttcagtcttgtatggaggttgagttgtttttgatgaggcaatactacccacgcctggcggggtagttttgtgttatg-aaaaattctactctttcctctttgggaagtcatacaagggtacaattaccccgctattttgccccctgtacaaagacccgttttgtgggaaggaaccctggttacgcccctctaatc--catgcatgctcttacgtatggtggggtcttgtttggttgttggttagcagttaatccagcatcatgtactgacctacttcgtacaggaggccgccgagctcggtaagggttccttcaagtacgcctgggttcttgacaagctcaaggccgagcgtgagcgtggtatcactatcgatattgccctctggaagttcgagacccccaagtactacgtcaccgtcattggtaagtttattatgaaatcgtgcgactgtattatatccatttctaacaacgattattacagatgcccctggtcacagagatttcatcaagaacatgatcaccggtacctcgcaggctgactgcgccattctcatcattgctgccggtactggtgagttcgaggctggtatctccaaggatggtcagacccgtgagcacgctcttcttgccttcaccctcggtgttaagcagctgatcgttgccatcaacaagatggacaccaccaagtggtccgaggcccgttaccnnnnnnnnnnnnnnnnnnnnnnnnnnnnnnnnnnnnnnn
H_sumatrana_CMW21111         ataactatccccgcgacatcaaccgaaccgaacaagatacagataggatgtg-ttgctggtggtgcg-tcattcacgcagcgttcagtcttgtatagaggttgagctgattttgacgaggcagccctaccc-cgcccggcggggtagtgttgtgttgtg-aaaaattctactctttcctctttgggaa-acatacaagggtataattaccccgctgttttgtaccctgtacaaggacccgctgggtgggaaggtaccctggtcaca--catacagtc--catgcatgctcttcggcatgatagtgtcttgtttgggtgttggctcgcacttcatctagcatcannnnnnnnnnnnnnnnnnnnnnnnnnnnnnnnnnnnnnnnnnnnnnnnnnnnnnnnnnnnnnnnnnnnnnnnnnnnnnnnnnnnnnnnnnnnnnnnnnnnnnnnnnnnnnnnnnnnnnnnnnnnnnnnnnnnnnnnnnnnnnnnnnnnnnnnnnnnnnnnnnnnnnnnnnnnnnnnnnnnnnnnnnnnnnnnnnnnnnnnnnnnnnnnnnnnnnnnnnnnnnnnnnnnnnnnnnnnnnnnnnnnnnnnnnnnnnnnnnnnnnnnnnnnnnnnnnnnnnnnnnnnnnnnnnnnnnnnnnnnnnnnnnnnnnnnnnnnnnnnnnnnnnnnnnnnnnnnnnnnnnnnnnnnnnnnnnnnnnnnnnnnnnnnnnnnnnnnnnnnnnnnnnnnnnnnnnnnnnnnnnnnnnnnnnnnnnnnnnnnnnnnnnnnnnnnnnnnnnnnnnnnnnnnnnnnnnnnnnnnnnnnnnnnnnnnnnnnnnnnnnnnnn
H_tribiliformis_CMW13012     aaaactaatcccgcgataccaatcgaaccaaacaagataccgagaggttaaa-tggctggtggtgcg-tttttcacggagcgttcagtcttgtatagaggttgagttgtttttgatgaggcaatactgccc-cgcctggcggggtagttctgtgttgtg-aaaaattctactctttcctctttgggaaggcacacaagggtacaattaccccgctgttttgtcccctgtacaaggacccgctttgtgggaagacaccctggtcaca--catccaatc--catgtatgctctttcgtatggtggtatcttgtttggttgttgtttagcacttaacccagcatcatgtactgacctactttgcacaggaggctgccgagctcggtaagggttccttcaagtacgcctgggttcttgacaagctcaaggccgagcgtgagcgtggtatcactatcgatattgccctctggaagttcgagacccccaagtactacgtcaccgtcattggtaagtttattatgaaatcatgcggccacattagatctttttctaacaaccaatgttacagatgcccctggtcacagagatttcatcaagaacatgatcaccggtacttcgcaggctgactgcgccattctcatcattgctgccggtactggtgagttcgaggctggtatctccaaggatggtcagacccgtgagcacgctcttcttgccttcaccctcggtgttaagcagctgatcgttgccatcaacaagatggacaccaccaagtggtccgaggcccgttaccnnnnnnnnnnnnnnnnnnnnnnnnnnnnnnnnnnnnnnn
H_tyalla_CMW28920            aaaaccaaacccgcgataccagccgaaccgaacaagataccgagaggataag-ttgctagcggtgtg--ttttcacggagcgttcagtcttgtatagaggttgagttgtttttgatgaggcaatactacccacgcctggcggggtagttttgtgttatg-aaaaattctactctttcctctttgggaaggcatacaagggtacaattaccccgctgttttgccccctgtacaaagacccgttttgtgggaaggaaccctggttacgcccctctaatc--catgcatgctcttacgtatggtggggtcttgtttggttgttggttagcagttaatccagcatca------------------------------------------------------------------------------------------------------------------------------------------------------------------------------------------------------------------------------------------------------------------------------------------------------------------------------------------------------------------------------------------------------------------------------------------------------------------------------------------------------
H_tyalla_CMW28917            nnnnnnnnnnnnnnnnnnnnagccgaaccgaacaagataccgagaggataag-ttgctagcggtgtg--ttttcacggagcgttcagtcttgtatagaggttgagttgtttttgatgaggcaatactacccacgcctggcggggtagttttgtgttatg-aaaaattctactctttcctctttgggaaggcatacaagggtacaattaccccgctgttttgccccctgtacaaagacccgttttgtgggaaggaaccctggttacgcccctctaatc--catgcatgctcttacgtatggtggggtcttgtttggttgttggttagcagttaatccagcatcatgtactgacctacttcgtacaggaggccgccgagctcggtaagggttccttcaagtacgcctgggttcttgacaagctcaaggccgagcgtgagcgtggtatcactatcgatattgccctctggaagttcgagacccccaagtactacgtcaccgtcattggtaagtttattatgaaatcgtgcgactgtattatatccatttctaacaacgattattacagatgcccctggtcacagagatttcatcaagaacatgatcaccggtacctcgcaggctgactgcgccattctcatcattgctgccggtactggtgagttcgaggctggtatctccaaggatggtcagacccgtgagcacgctcttcttgccttcaccctcggtgttaagcagctgatcgttgccatcaacaagatggacaccaccaagtggtccgaggcccgttaccaggagatcatcaaggagacctcctccttcatcaagaagg


#MrBayes Parameters

	Outgroup H_moniliformopsis_CMW9986;

	Charset BT = 1-506;
	Charset ITS = 507-1010;
	Charset TEF = 1011-1839;

	Partition CharPartition = 3: BT, ITS, TEF;
	Set partition = CharPartition;

	Lset applyto=(all) nucmodel=4by4 ploidy=haploid;
	Lset applyto=(1) nst=6  rates=gamma;
	Lset applyto=(2) nst=2  rates=gamma;
	Lset applyto=(3) nst=2  rates=invgamma;

	Unlink shape=(all) statefreq=(all) tratio=(all) revmat=(all) pinvar=(all); 

	Prset applyto=(all) statefreqpr=dirichlet(1,1,1,1);
	Prset applyto=(all) ratepr=variable;

	starttree=random 
	nchains=4 
	savebrlens=yes 
	ngen=1000000 
	samplefreq=100 
	printfreq=1000 
	nruns=10 
	Relburnin=yes 
	Burninfrac=0.25
