# Supplementary material for: Structure and number of mating pheromone genes is closely linked to sexual reproductive strategy in Huntiella
Source: BMC Genomics. 2023 May 13;24:261. doi: 10.1186/s12864-023-09355-9 (PMC10182648; doi:10.1186/s12864-023-09355-9)
Supplement: Supplementary file 4 — Additional file 4: Table S1. Genome sequencing and assembly statistics. Table S2. Comparisons of Huntiella genome statistics. Table S3. Gene present at the second a-factor pheromone locus. [file 12864_2023_9355_MOESM4_ESM.xlsx]

## Sheet: Table S1
Table S1: Comparisons of Huntiella genome statistics
Sexual Strategy	Species	Mating Type	Isolate	Accession	Size (Mb)	Predicted ORFs
Heterothallic	Huntiella abstrusa	MAT1-2	CMW 21092	JAJNMT000000000.1	29.5	7952
	Huntiella omanensis	Mixed	CMW 11056	JSUI00000000.1	31.5	8395
	Huntiella bhutanensis	Mixed	CMW 8217	MJMS00000000.1	26.8	7261
	Huntiella decipiens	MAT1-1	CMW 30755	NETU00000000.1	26.7	7254
	Huntiella savannae	MAT1-1	CMW 17300	LCZG00000000.1	28.5	7687
Unisexual	Huntiella moniliformis	MAT1-2	CMW 10134	JMSH00000000.1	25.4	6832
	Huntiella fecunda	MAT1-2	CMW 49301	JAPHQJ000000000.1	25.2	6724
	Huntiella tyalla	MAT1-2	CMW 28920	JAPHQI000000000.1	25	6694

## Sheet: Table S2
Table S2: Genome sequencing and assembly statistics
a) Sequencing statistics
Species	Culture	Libraries	# of Reads
			Before trimming	After trimming
Huntiella fecunda	CMW 49301	49301_R1	20400079	Paired
				16232731
		49301_R2		Singles
				3409287
Huntiella tyalla	CMW 28920	28290_R1	27772480	Paired
				24704382
		28290_R2		Singles
				2419765
b) Genome quality statistics
Species	Culture	Total Length (bp)	# Contigs
			>500	>1000	>5000	>10000	>25000	>50000
Huntiella fecunda	CMW 49301	25028714	345	255	155	142	114	91
Huntiella tyalla	CMW 28920	24874198	309	241	163	141	117	97
		Largest Contig (bp)	GC	N50	N90	L50	L90	N's per 100 kbp
Huntiella fecunda	CMW 49301	1152324	0.4781	320262	74577	22	80	2.16
Huntiella tyalla	CMW 28920	1411176	0.4783	302606	79471	24	81	3.22
c) Genome completement statistics
Species	Culture	BUSCO Statistics			Number of ORFs
		Fungi	Ascomycete	Sordariomycete
Huntiella fecunda	CMW 49301	0.98	0.96	0.869	6724
Huntiella tyalla	CMW 28920	0.983	0.96	0.869	6694

## Sheet: Sheet3
Table S3: Gene present at the second a-factor pheromone locus
Gene Abbr	From	BLAST Hit	Species	E-value	Accession
AP	H. abstrusa	alkaline phosphatase family protein	Plectosphaerella cucumerina	0	KAH7363028.1
U1	H. abstrusa	No significant hits	-	-	-
U2	H. abstrusa	No significant hits	-	-	-
TD	H. abstrusa	Trimethyllysine dioxygenase	Ceratocystis platani	2e-156	KKF94776.1
XR	H. abstrusa	L-xylulose reductase	Coniochaeta pulveracea	2e-144	RKU39976.1
PP	H. abstrusa	Serine/threonine-protein phosphatase 2B catalytic subunit	Ceratocystis platani	0	KKF94774.1
BB	H. abstrusa	B-block binding subunit of TFIIIC	Ceratocystis platani	0	KKF94773.1
U3	H. abstrusa	No significant hits	-	-	-
Lac	H. abstrusa	Laccase-1	Ceratocystis fimbriata	0	PHH51698.1
AcP	H. abstrusa	Acid phosphatase	Ceratocystis platani	0	KKF94772.1
VIT	H. abstrusa	vacuolar iron transporter cccA	Trichoderma asperellum	3e-56	GFP52394.1
MI	H. abstrusa	Altered inheritance of mitochondria protein 6	Ceratocystis platani	1e-101	KKF92179.1
UA	H. abstrusa	Urease accessory protein	Colletotrichum higginsianum	4e-56	XP_018160697.1
HI	H. abstrusa	heterokaryon incompatibility protein-domain-containing protein	Aspergillus avenaceus	3e-27	KAE8151674.1
Hy	H. abstrusa	hydrolase	Magnaporthiopsis poae	7e-86	KLU90033.1
H1	H. savannae	hypothetical protein S40285_05506	Stachybotrys chlorohalonata	1e-87	KFA61275.1
H2	H. savannae	hypothetical protein BDV26DRAFT_160282	Aspergillus bertholletiae	3e-05	KAE8383185.1
H3	H. decipiens	hypothetical protein ACJ73_07540	Blastomyces percursus	2e-28	OJD21120.1
